# Supplementary material for: Multitopic 3,2′:6′,3′′-terpyridine ligands as 4-connecting nodes in two-dimensional 4,4-networks
Source: CrystEngComm. 2022 Sep 23;24(40):7073–82. doi: 10.1039/d2ce01130a (PMC9575388; doi:10.1039/d2ce01130a)
Supplement: CE-024-D2CE01130A-s002 [file CE-024-D2CE01130A-s002.cif]

# Electronic Supplementary Material (ESI) for CrystEngComm.
# This journal is © The Royal Society of Chemistry 2022

####################################################################### 
# 
# This file contains crystal structure data downloaded from the 
# Cambridge Structural Database (CSD) hosted by the Cambridge 
# Crystallographic Data Centre (CCDC).
# 
# Full information about CCDC data access policies and citation 
# guidelines are available at http://www.ccdc.cam.ac.uk/access/V1 
# 
# Audit and citation data items may have been added by the CCDC. 
# Please retain this information to preserve the provenance of 
# this file and to allow appropriate attribution of the data. 
# 
#######################################################################

data_mag166bis_150k
_database_code_depnum_ccdc_archive 'CCDC 2162893'
loop_
_audit_author_name
_audit_author_address
'Bernhard Spingler '
;University of Zurich 
Switzerland
;
_audit_update_record             
;
2022-03-29 deposited with the CCDC.	2022-09-23 downloaded from the CCDC.
;
_audit_creation_date             2021-02-03
_audit_creation_method           
;
Olex2 1.3
(compiled 2020.11.12 svn.r5f609507 for OlexSys, GUI svn.r6226)
;
_shelx_SHELXL_version_number     2018/3
loop_
_audit_author_email
giacomo.manfroni@unibas.ch
alessandro.prescimone@unibas.ch
_chemical_name_common            ?
_chemical_name_systematic        ?
_chemical_formula_moiety         'C24 H22 O4'
_chemical_formula_sum            'C24 H22 O4'
_chemical_formula_weight         374.41
_chemical_melting_point          ?
loop_
_atom_type_symbol
_atom_type_description
_atom_type_scat_dispersion_real
_atom_type_scat_dispersion_imag
_atom_type_scat_source
C C 0.0137 0.0067 'International Tables Vol C Tables 4.2.6.8 and 6.1.1.4'
H H 0.0000 0.0000 'International Tables Vol C Tables 4.2.6.8 and 6.1.1.4'
O O 0.0389 0.0241 'International Tables Vol C Tables 4.2.6.8 and 6.1.1.4'

_shelx_space_group_comment       
;
The symmetry employed for this shelxl refinement is uniquely defined
by the following loop, which should always be used as a source of
symmetry information in preference to the above space-group names.
They are only intended as comments.
;
_space_group_crystal_system      monoclinic
_space_group_IT_number           14
_space_group_name_H-M_alt        'P 1 21/n 1'
_space_group_name_Hall           '-P 2yn'
loop_
_space_group_symop_operation_xyz
'x, y, z'
'-x+1/2, y+1/2, -z+1/2'
'-x, -y, -z'
'x-1/2, -y-1/2, z-1/2'

_cell_length_a                   12.4540(7)
_cell_length_b                   5.4805(2)
_cell_length_c                   14.1111(7)
_cell_angle_alpha                90
_cell_angle_beta                 104.263(4)
_cell_angle_gamma                90
_cell_volume                     933.45(8)
_cell_formula_units_Z            2
_cell_measurement_reflns_used    11881
_cell_measurement_temperature    150
_cell_measurement_theta_max      57.15
_cell_measurement_theta_min      3.19
_shelx_estimated_absorpt_T_max   0.955
_shelx_estimated_absorpt_T_min   0.874
_exptl_absorpt_coefficient_mu    0.462
_exptl_absorpt_correction_T_max  0.2184
_exptl_absorpt_correction_T_min  0.0004
_exptl_absorpt_correction_type   multi-scan
_exptl_absorpt_process_details   
;
STOE X-Red32, absorption correction by Gaussian integration, analogous to
P. Coppens in: F. R. Ahmed (Editor), "Crystallographic Computing", Munksgaard,
Copenhagen (1970), 255 - 270. Afterwards scaling of reflection intensities was
performed within STOE LANA. J. Koziskova, F. Hahn, J. Richter, J. Kozisek, Acta
Chimica Slovaca, vol. 9, no. 2, 2016, pp. 136 - 140.
Finally a spherical absorption correction was done within STOE LANA.
;
_exptl_absorpt_special_details   ?
_exptl_crystal_colour            yellow
_exptl_crystal_colour_primary    yellow
_exptl_crystal_density_diffrn    1.332
_exptl_crystal_density_meas      ?
_exptl_crystal_density_method    ?
_exptl_crystal_description       block
_exptl_crystal_F_000             396
_exptl_crystal_size_max          0.3
_exptl_crystal_size_mid          0.2
_exptl_crystal_size_min          0.1
_exptl_transmission_factor_max   ?
_exptl_transmission_factor_min   ?
_diffrn_reflns_av_R_equivalents  0.0802
_diffrn_reflns_av_unetI/netI     0.0533
_diffrn_reflns_Laue_measured_fraction_full 0.987
_diffrn_reflns_Laue_measured_fraction_max 0.981
_diffrn_reflns_limit_h_max       14
_diffrn_reflns_limit_h_min       -15
_diffrn_reflns_limit_k_max       6
_diffrn_reflns_limit_k_min       -4
_diffrn_reflns_limit_l_max       16
_diffrn_reflns_limit_l_min       -17
_diffrn_reflns_number            5213
_diffrn_reflns_point_group_measured_fraction_full 0.987
_diffrn_reflns_point_group_measured_fraction_max 0.981
_diffrn_reflns_theta_full        53.597
_diffrn_reflns_theta_max         56.730
_diffrn_reflns_theta_min         3.694
_diffrn_ambient_temperature      150
_diffrn_detector                 Pilatus300K
_diffrn_detector_area_resol_mean 5.81
_diffrn_detector_type            'DECTRIS PILATUS 300K'
_diffrn_measured_fraction_theta_full 0.987
_diffrn_measured_fraction_theta_max 0.981
_diffrn_measurement_device       'Eulerian 4-circle diffractometer'
_diffrn_measurement_device_type  'STOE STADIVARI'
_diffrn_measurement_method       'rotation method, \w scans'
_diffrn_radiation_collimation    '1.2 0.6 mm diameter'
_diffrn_radiation_monochromator  'Graded multilayer mirror'
_diffrn_radiation_polarisn_norm  0
_diffrn_radiation_probe          x-ray
_diffrn_radiation_type           'Ga K\a'
_diffrn_radiation_wavelength     1.34143
_diffrn_source                   'Metaljet D2'
_diffrn_source_current           3.570
_diffrn_source_power             0.250
_diffrn_source_voltage           70
_reflns_Friedel_coverage         0.000
_reflns_Friedel_fraction_full    .
_reflns_Friedel_fraction_max     .
_reflns_number_gt                1614
_reflns_number_total             1854
_reflns_special_details          
;
 Reflections were merged by SHELXL according to the crystal
 class for the calculation of statistics and refinement.
 
 _reflns_Friedel_fraction is defined as the number of unique
 Friedel pairs measured divided by the number that would be
 possible theoretically, ignoring centric projections and
 systematic absences.
;
_reflns_threshold_expression     'I > 2\s(I)'
_computing_cell_refinement       'Apex2 (Bruker AXS, 2006)'
_computing_data_collection       'Apex2 (Bruker AXS, 2006)'
_computing_data_reduction        'Apex2 (Bruker AXS, 2006)'
_computing_molecular_graphics    'Olex2 1.3 (Dolomanov et al., 2009)'
_computing_publication_material  'Olex2 1.3 (Dolomanov et al., 2009)'
_computing_structure_refinement  'SHELXL 2018/3 (Sheldrick, 2015)'
_computing_structure_solution    'SHELXT 2018/2 (Sheldrick, 2018)'
_refine_diff_density_max         0.720
_refine_diff_density_min         -0.565
_refine_diff_density_rms         0.139
_refine_ls_extinction_coef       .
_refine_ls_extinction_method     none
_refine_ls_goodness_of_fit_ref   1.258
_refine_ls_hydrogen_treatment    constr
_refine_ls_matrix_type           full
_refine_ls_number_parameters     127
_refine_ls_number_reflns         1854
_refine_ls_number_restraints     0
_refine_ls_R_factor_all          0.1152
_refine_ls_R_factor_gt           0.1118
_refine_ls_restrained_S_all      1.258
_refine_ls_shift/su_max          0.000
_refine_ls_shift/su_mean         0.000
_refine_ls_structure_factor_coef Fsqd
_refine_ls_weighting_details     
'w=1/[\s^2^(Fo^2^)+(0.2000P)^2^] where P=(Fo^2^+2Fc^2^)/3'
_refine_ls_weighting_scheme      calc
_refine_ls_wR_factor_gt          0.2784
_refine_ls_wR_factor_ref         0.2849
_refine_special_details          ?
_olex2_refinement_description    
;
1. Fixed Uiso
 At 1.2 times of:
  All C(H) groups, All C(H,H) groups
2.a Secondary CH2 refined with riding coordinates:
 C6(H6A,H6B), C5(H5A,H5B)
2.b Aromatic/amide H refined with riding coordinates:
 C3(H3), C1(H1), C8(H8), C12(H12), C9(H9), C11(H11), C10(H10)
;
_atom_sites_solution_hydrogens   geom
_atom_sites_solution_primary     ?
_atom_sites_solution_secondary   ?
loop_
_atom_site_label
_atom_site_type_symbol
_atom_site_fract_x
_atom_site_fract_y
_atom_site_fract_z
_atom_site_U_iso_or_equiv
_atom_site_adp_type
_atom_site_occupancy
_atom_site_site_symmetry_order
_atom_site_calc_flag
_atom_site_refinement_flags_posn
_atom_site_refinement_flags_adp
_atom_site_refinement_flags_occupancy
_atom_site_disorder_assembly
_atom_site_disorder_group
O2 O 0.48570(11) 0.3178(3) 0.34559(10) 0.0472(5) Uani 1 1 d . . . . .
O1 O 0.72375(11) 0.4438(3) 0.58558(11) 0.0516(5) Uani 1 1 d . . . . .
C3 C 0.58173(14) 0.0403(3) 0.58555(14) 0.0422(6) Uani 1 1 d . . . . .
H3 H 0.637530 0.069577 0.643782 0.051 Uiso 1 1 calc R U . . .
C1 C 0.65137(15) 0.3995(4) 0.51280(14) 0.0453(6) Uani 1 1 d . . . . .
H1 H 0.645373 0.501576 0.457321 0.054 Uiso 1 1 calc R U . . .
C7 C 0.52065(15) 0.4751(4) 0.15747(13) 0.0442(6) Uani 1 1 d . . . . .
C6 C 0.41363(16) 0.4917(4) 0.18872(15) 0.0466(6) Uani 1 1 d . . . . .
H6A H 0.350926 0.485895 0.129916 0.056 Uiso 1 1 calc R U . . .
H6B H 0.410722 0.650752 0.221226 0.056 Uiso 1 1 calc R U . . .
C2 C 0.57195(14) 0.1959(3) 0.50545(13) 0.0424(6) Uani 1 1 d . . . . .
C5 C 0.39987(16) 0.2887(4) 0.25788(14) 0.0459(6) Uani 1 1 d . . . . .
H5A H 0.326220 0.299581 0.272442 0.055 Uiso 1 1 calc R U . . .
H5B H 0.406248 0.127558 0.228006 0.055 Uiso 1 1 calc R U . . .
C4 C 0.48947(14) 0.1571(4) 0.41924(14) 0.0420(6) Uani 1 1 d . . . . .
C8 C 0.53768(18) 0.2865(4) 0.09675(16) 0.0502(6) Uani 1 1 d . . . . .
H8 H 0.481328 0.167959 0.075019 0.060 Uiso 1 1 calc R U . . .
C12 C 0.60527(17) 0.6439(4) 0.18883(16) 0.0510(6) Uani 1 1 d . . . . .
H12 H 0.595582 0.772989 0.230869 0.061 Uiso 1 1 calc R U . . .
C9 C 0.63567(19) 0.2695(4) 0.06764(16) 0.0543(6) Uani 1 1 d . . . . .
H9 H 0.645645 0.140985 0.025456 0.065 Uiso 1 1 calc R U . . .
C11 C 0.70293(18) 0.6271(4) 0.15997(19) 0.0579(7) Uani 1 1 d . . . . .
H11 H 0.759481 0.745266 0.181546 0.069 Uiso 1 1 calc R U . . .
C10 C 0.71895(18) 0.4381(4) 0.09948(17) 0.0558(7) Uani 1 1 d . . . . .
H10 H 0.786615 0.424961 0.080185 0.067 Uiso 1 1 calc R U . . .

loop_
_atom_site_aniso_label
_atom_site_aniso_U_11
_atom_site_aniso_U_22
_atom_site_aniso_U_33
_atom_site_aniso_U_23
_atom_site_aniso_U_13
_atom_site_aniso_U_12
O2 0.0704(9) 0.0551(9) 0.0166(9) 0.0061(5) 0.0119(7) -0.0032(5)
O1 0.0730(9) 0.0567(9) 0.0254(9) -0.0014(6) 0.0127(7) -0.0055(6)
C3 0.0636(10) 0.0498(11) 0.0152(10) -0.0014(7) 0.0133(7) 0.0004(7)
C1 0.0687(11) 0.0484(11) 0.0213(10) 0.0015(7) 0.0160(8) 0.0001(8)
C7 0.0724(12) 0.0459(10) 0.0158(10) 0.0067(7) 0.0134(8) 0.0017(7)
C6 0.0720(11) 0.0502(11) 0.0189(11) 0.0041(7) 0.0134(9) 0.0032(7)
C2 0.0647(11) 0.0487(11) 0.0177(10) -0.0016(7) 0.0175(8) 0.0024(7)
C5 0.0687(11) 0.0526(10) 0.0170(10) 0.0029(7) 0.0117(9) 0.0000(7)
C4 0.0651(10) 0.0484(10) 0.0165(10) 0.0017(6) 0.0178(8) 0.0044(7)
C8 0.0758(12) 0.0509(11) 0.0246(11) -0.0013(8) 0.0139(9) -0.0021(8)
C12 0.0834(12) 0.0453(11) 0.0257(11) 0.0003(8) 0.0159(9) -0.0021(9)
C9 0.0842(13) 0.0556(12) 0.0274(11) -0.0016(8) 0.0222(10) 0.0038(9)
C11 0.0821(13) 0.0541(11) 0.0402(14) 0.0041(10) 0.0205(11) -0.0098(9)
C10 0.0796(13) 0.0596(13) 0.0339(13) 0.0110(9) 0.0251(10) 0.0029(9)

_geom_special_details            
;
 All esds (except the esd in the dihedral angle between two l.s. planes)
 are estimated using the full covariance matrix.  The cell esds are taken
 into account individually in the estimation of esds in distances, angles
 and torsion angles; correlations between esds in cell parameters are only
 used when they are defined by crystal symmetry.  An approximate (isotropic)
 treatment of cell esds is used for estimating esds involving l.s. planes.
;
loop_
_geom_bond_atom_site_label_1
_geom_bond_atom_site_label_2
_geom_bond_distance
_geom_bond_site_symmetry_2
_geom_bond_publ_flag
O2 C5 1.431(2) . ?
O2 C4 1.354(2) . ?
O1 C1 1.212(2) . ?
C3 H3 0.9500 . ?
C3 C2 1.397(2) . ?
C3 C4 1.390(3) 3_656 ?
C1 H1 0.9500 . ?
C1 C2 1.478(3) . ?
C7 C6 1.506(3) . ?
C7 C8 1.392(3) . ?
C7 C12 1.390(3) . ?
C6 H6A 0.9900 . ?
C6 H6B 0.9900 . ?
C6 C5 1.517(3) . ?
C2 C4 1.402(3) . ?
C5 H5A 0.9900 . ?
C5 H5B 0.9900 . ?
C8 H8 0.9500 . ?
C8 C9 1.383(3) . ?
C12 H12 0.9500 . ?
C12 C11 1.378(3) . ?
C9 H9 0.9500 . ?
C9 C10 1.379(3) . ?
C11 H11 0.9500 . ?
C11 C10 1.387(3) . ?
C10 H10 0.9500 . ?

loop_
_geom_angle_atom_site_label_1
_geom_angle_atom_site_label_2
_geom_angle_atom_site_label_3
_geom_angle
_geom_angle_site_symmetry_1
_geom_angle_site_symmetry_3
_geom_angle_publ_flag
C4 O2 C5 117.94(15) . . ?
C2 C3 H3 119.7 . . ?
C4 C3 H3 119.7 3_656 . ?
C4 C3 C2 120.56(18) 3_656 . ?
O1 C1 H1 118.1 . . ?
O1 C1 C2 123.76(18) . . ?
C2 C1 H1 118.1 . . ?
C8 C7 C6 120.35(18) . . ?
C12 C7 C6 121.52(18) . . ?
C12 C7 C8 118.13(18) . . ?
C7 C6 H6A 109.0 . . ?
C7 C6 H6B 109.0 . . ?
C7 C6 C5 113.10(16) . . ?
H6A C6 H6B 107.8 . . ?
C5 C6 H6A 109.0 . . ?
C5 C6 H6B 109.0 . . ?
C3 C2 C1 118.74(17) . . ?
C3 C2 C4 120.57(17) . . ?
C4 C2 C1 120.68(17) . . ?
O2 C5 C6 107.21(16) . . ?
O2 C5 H5A 110.3 . . ?
O2 C5 H5B 110.3 . . ?
C6 C5 H5A 110.3 . . ?
C6 C5 H5B 110.3 . . ?
H5A C5 H5B 108.5 . . ?
O2 C4 C3 124.59(17) . 3_656 ?
O2 C4 C2 116.54(16) . . ?
C3 C4 C2 118.87(17) 3_656 . ?
C7 C8 H8 119.6 . . ?
C9 C8 C7 120.81(19) . . ?
C9 C8 H8 119.6 . . ?
C7 C12 H12 119.4 . . ?
C11 C12 C7 121.1(2) . . ?
C11 C12 H12 119.4 . . ?
C8 C9 H9 119.8 . . ?
C10 C9 C8 120.40(19) . . ?
C10 C9 H9 119.8 . . ?
C12 C11 H11 119.9 . . ?
C12 C11 C10 120.19(19) . . ?
C10 C11 H11 119.9 . . ?
C9 C10 C11 119.34(19) . . ?
C9 C10 H10 120.3 . . ?
C11 C10 H10 120.3 . . ?

loop_
_geom_torsion_atom_site_label_1
_geom_torsion_atom_site_label_2
_geom_torsion_atom_site_label_3
_geom_torsion_atom_site_label_4
_geom_torsion
_geom_torsion_site_symmetry_1
_geom_torsion_site_symmetry_2
_geom_torsion_site_symmetry_3
_geom_torsion_site_symmetry_4
_geom_torsion_publ_flag
O1 C1 C2 C3 -1.8(3) . . . . ?
O1 C1 C2 C4 179.28(17) . . . . ?
C3 C2 C4 O2 179.61(15) . . . . ?
C3 C2 C4 C3 -0.6(3) . . . 3_656 ?
C1 C2 C4 O2 -1.4(2) . . . . ?
C1 C2 C4 C3 178.33(16) . . . 3_656 ?
C7 C6 C5 O2 64.2(2) . . . . ?
C7 C8 C9 C10 0.8(3) . . . . ?
C7 C12 C11 C10 -0.7(3) . . . . ?
C6 C7 C8 C9 -179.99(17) . . . . ?
C6 C7 C12 C11 179.92(19) . . . . ?
C5 O2 C4 C3 2.5(3) . . . 3_656 ?
C5 O2 C4 C2 -177.71(14) . . . . ?
C4 O2 C5 C6 179.33(15) . . . . ?
C4 C3 C2 C1 -178.34(16) 3_656 . . . ?
C4 C3 C2 C4 0.6(3) 3_656 . . . ?
C8 C7 C6 C5 68.7(2) . . . . ?
C8 C7 C12 C11 0.7(3) . . . . ?
C8 C9 C10 C11 -0.9(3) . . . . ?
C12 C7 C6 C5 -110.5(2) . . . . ?
C12 C7 C8 C9 -0.7(3) . . . . ?
C12 C11 C10 C9 0.8(3) . . . . ?

_shelx_res_file                  
;
TITL mag166bis_150k_a.res in P2(1)/n
    mag166bis_150k.res
    created by SHELXL-2018/3 at 12:13:56 on 03-Feb-2021
REM Old TITL GOC186F1_150K in P21/n #14
REM SHELXT solution in P2(1)/n: R1 0.254, Rweak 0.003, Alpha 0.017
REM <I/s> 0.000 for 0 systematic absences, Orientation as input
REM Formula found by SHELXT: C12 O2
CELL 1.34143 12.454 5.4805 14.1111 90 104.263 90
ZERR 2 0.0007 0.0002 0.0007 0 0.004 0
LATT 1
SYMM 0.5-X,0.5+Y,0.5-Z
SFAC C H O
DISP C 0.0137 0.0067 57.1
DISP H 0 0 0.6
DISP O 0.0389 0.0241 193.4
UNIT 48 44 8

L.S. 10
PLAN  4
SIZE 0.1 0.2 0.3
TEMP -123.15
CONF
list 4
MORE -1
BOND $H
fmap 2
acta
OMIT 3 0 5
OMIT -3 3 0
REM <olex2.extras>
REM <HklSrc "%./MAG166bis_150K.hkl">
REM </olex2.extras>

WGHT    0.200000
FVAR       0.99244
O2    3    0.485700    0.317768    0.345594    11.00000    0.07041    0.05509 =
         0.01663    0.00614    0.01191   -0.00317
O1    3    0.723749    0.443797    0.585584    11.00000    0.07301    0.05670 =
         0.02539   -0.00143    0.01274   -0.00548
C3    1    0.581731    0.040253    0.585555    11.00000    0.06360    0.04979 =
         0.01516   -0.00139    0.01325    0.00044
AFIX  43
H3    2    0.637530    0.069577    0.643782    11.00000   -1.20000
AFIX   0
C1    1    0.651369    0.399522    0.512801    11.00000    0.06872    0.04836 =
         0.02129    0.00146    0.01596    0.00007
AFIX  43
H1    2    0.645373    0.501576    0.457321    11.00000   -1.20000
AFIX   0
C7    1    0.520646    0.475060    0.157474    11.00000    0.07235    0.04589 =
         0.01580    0.00667    0.01335    0.00170
C6    1    0.413634    0.491664    0.188719    11.00000    0.07200    0.05019 =
         0.01889    0.00408    0.01339    0.00319
AFIX  23
H6A   2    0.350926    0.485895    0.129916    11.00000   -1.20000
H6B   2    0.410722    0.650752    0.221226    11.00000   -1.20000
AFIX   0
C2    1    0.571950    0.195923    0.505447    11.00000    0.06470    0.04874 =
         0.01768   -0.00164    0.01754    0.00237
C5    1    0.399873    0.288667    0.257878    11.00000    0.06867    0.05256 =
         0.01702    0.00287    0.01174    0.00001
AFIX  23
H5A   2    0.326220    0.299581    0.272442    11.00000   -1.20000
H5B   2    0.406248    0.127558    0.228006    11.00000   -1.20000
AFIX   0
C4    1    0.489473    0.157094    0.419236    11.00000    0.06511    0.04841 =
         0.01652    0.00165    0.01778    0.00435
C8    1    0.537682    0.286486    0.096746    11.00000    0.07579    0.05090 =
         0.02457   -0.00131    0.01391   -0.00205
AFIX  43
H8    2    0.481328    0.167959    0.075019    11.00000   -1.20000
AFIX   0
C12   1    0.605267    0.643870    0.188828    11.00000    0.08335    0.04530 =
         0.02571    0.00031    0.01589   -0.00215
AFIX  43
H12   2    0.595582    0.772989    0.230869    11.00000   -1.20000
AFIX   0
C9    1    0.635668    0.269534    0.067637    11.00000    0.08424    0.05559 =
         0.02742   -0.00160    0.02224    0.00383
AFIX  43
H9    2    0.645645    0.140985    0.025456    11.00000   -1.20000
AFIX   0
C11   1    0.702932    0.627090    0.159967    11.00000    0.08214    0.05406 =
         0.04019    0.00412    0.02046   -0.00982
AFIX  43
H11   2    0.759481    0.745266    0.181546    11.00000   -1.20000
AFIX   0
C10   1    0.718948    0.438098    0.099475    11.00000    0.07961    0.05965 =
         0.03388    0.01105    0.02514    0.00295
AFIX  43
H10   2    0.786615    0.424961    0.080185    11.00000   -1.20000
AFIX   0
HKLF 4


REM  mag166bis_150k_a.res in P2(1)/n
REM wR2 = 0.2849, GooF = S = 1.258, Restrained GooF = 1.258 for all data
REM R1 = 0.1118 for 1614 Fo > 4sig(Fo) and 0.1152 for all 1854 data
REM 127 parameters refined using 0 restraints

END

WGHT      0.2000      0.0000

REM Highest difference peak  0.720,  deepest hole -0.565,  1-sigma level  0.139
Q1    1   0.4679  0.4978  0.1731  11.00000  0.05    0.72
Q2    1   0.6572  0.6134  0.1787  11.00000  0.05    0.62
Q3    1   0.5857  0.2799  0.0802  11.00000  0.05    0.56
Q4    1   0.5197  0.0047  0.5944  11.00000  0.05    0.49
;
_shelx_res_checksum              33181
_shelx_hkl_file                  
;
  -3   3   3    1.88    0.46
  -2   2   5   58.29    1.00
  -3   3   0  134.45    1.34
  -3   3   2  884.90    3.53
  -3   3   1  380.56    2.22
  -1   1  -3 1644.20    1.73
  -3   2  -4   11.94    0.26
  -1   1   4   51.19    0.48
  -2   2  -2  137.48    0.72
  -4   3   3   85.87    0.84
  -3   2   6   25.80    0.49
  -4   3   1    3.37    0.19
  -4   3   2  602.60    2.03
  -2   2   3    0.85    0.15
  -1  -1   5  949.17    1.41
  -2   1   6    5.01    0.20
  -1   0   5  424.81    0.58
  -4   2   7    9.87    0.31
  -2   2  -1  167.92    0.75
  -5   2   8  266.31    1.37
  -2   2   2  938.61    2.01
  -3   2   5   99.03    0.75
  -2   2   0 1647.17    2.38
  -2   2   1  510.29    1.39
  -3   2  -3   31.89    0.32
  -4   2  -4    8.89    0.19
  -4   2   6  292.48    1.34
  -3   2   4   48.43    0.51
  -5   2   7  202.53    1.19
  -3   2  -2    0.99    0.09
  -1   1   2   11.31    0.19
  -2   1  -4   23.86    0.19
  -3   2   3  613.16    1.75
  -4   1   8  813.83    2.13
  -1   1  -1 1051.84    1.34
  -3   2   2   58.97    0.55
  -1   1   1 2626.25    2.47
  -3   2   0  839.42    1.87
  -3   1  -5 2078.52    2.10
  -3   2   1  324.68    1.22
  -5   2   6  848.80    2.53
  -4   2   4  109.36    0.87
  -3   1   6  676.81    1.93
  -4   2   3  181.43    1.09
  -4   2  -1  896.52    2.05
  -4   1   7   35.34    0.52
  -5   1   8  131.04    1.02
  -4   2   1  405.97    1.49
  -5   2   4 1342.10    3.12
  -2   1  -3  191.18    0.62
  -5   2  -1   43.11    0.45
  -5   2   3  192.83    1.09
  -5   2   2  318.04    1.28
  -3   1   5    5.82    0.20
  -6   1   3    0.25    0.11
  -3   1   1  614.37    1.17
  -5   0   5  618.67    1.37
  -6   2  -3   11.81    0.23
  -2   1   0  119.92    0.49
  -5   1   3  854.20    1.82
  -1  -1   3  928.75    0.99
  -8   1   4   26.49    0.41
  -6   2  -2   92.03    0.61
  -7   1   4   12.88    0.30
  -5   2  -4    2.61    0.12
  -5   2  -3   55.92    0.45
  -5   2  -2    9.03    0.21
  -6   1   4   92.65    0.69
  -6   2   0  100.25    0.71
  -4   2  -4    8.88    0.19
  -4   2  -3   30.23    0.34
  -4   2  -5   97.48    0.56
  -6   0   6   51.96    0.51
  -4   2  -2  103.66    0.63
  -4   1   3 1425.64    2.34
  -3   1   2 4193.54    3.63
  -8   1   5    1.12    0.19
  -5   2   0    0.32    0.12
  -6   2   1   -0.06    0.12
  -7   1   5    5.90    0.25
  -1   1  -1  875.51    1.26
  -2   1   1 1508.78    2.01
  -3   2  -4    6.60    0.17
  -3   2  -5    2.67    0.13
  -3   2  -3   38.63    0.38
  -5   2   1   54.26    0.55
  -6   2   2   78.77    0.71
  -6   1   5  657.75    1.99
  -3   2  -2    1.20    0.11
   1   0  -5  325.08    0.75
  -5   2   2  364.88    1.51
  -4   2   1  381.14    1.46
   0  -1   1 2245.11    2.43
  -6   2   3   65.04    0.70
  -3   1   3 2209.88    3.03
  -5   1   5  100.68    0.80
  -2   2  -4    0.47    0.12
  -1   1   0 3090.92    2.85
  -2   2  -3   84.06    0.59
  -2   1   2 9785.61    6.16
  -5   2   3  232.71    1.37
  -4   2   2  221.31    1.27
  -6   1   6  615.11    2.28
  -2   2  -2  133.44    0.81
  -3   2   1  407.73    1.73
   0   1  -3 5980.04    3.37
  -4   1   5  594.64    2.31
  -4   3  -4    1.05    0.11
  -8   0   4  215.16    0.96
  -7   1   3  683.87    2.08
  -6   2   1   -0.02    0.11
  -8   1   3    1.51    0.11
  -4   1   2  587.59    1.52
  -4   2   0   39.42    0.44
  -1   0   1  240.62    0.38
  -5   2   0    0.14    0.11
  -1   2  -3    1.89    0.11
  -6   2   0   73.49    0.67
  -5   1   2  717.34    1.87
   0   2  -5   47.49    0.32
  -2  -2   2 1007.53    1.75
  -8   1   2    0.06    0.07
  -6   1   2   39.36    0.50
  -3   1   1  554.85    1.35
  -5   0   3   21.89    0.36
  -5   2  -1   23.85    0.38
  -7   0   3  281.74    1.04
  -6   2  -1   41.62    0.51
  -3   2  -2    0.63    0.11
  -4   1   1    0.58    0.11
   1   0  -1  349.05    0.63
  -7   1   1    7.37    0.20
  -6   1   1   18.56    0.35
  -5   1   1  102.69    0.75
  -8   0   2    3.16    0.11
  -4   2  -3   22.80    0.38
  -2   2  -4    0.34    0.11
  -7  -1   3  351.35    1.04
  -7   1   0   12.85    0.28
  -6  -1   3    0.20    0.12
   2   0  -2 2980.17    2.76
  -6   0   2 1324.72    2.39
  -5   2  -4    2.38    0.20
  -1   2  -6  237.44    0.98
  -4   1   0    7.28    0.26
  -4   2  -5   84.35    0.83
  -3   2  -5    3.26    0.20
  -8  -1   2    0.11    0.10
  -2   1  -1  573.24    1.82
  -6   1  -1  172.87    1.23
  -7   0   1   84.51    0.72
  -7   1  -2    0.23    0.17
  -5   1  -1  100.61    1.04
  -3   1  -1 1301.51    3.59
  -5   1  -5  174.00    1.89
  -4   1  -3   92.68    1.33
  -2   2  -5 1083.39    4.97
   1   2  -4 2221.28    6.06
   0   2  -4 1355.24    5.49
  -5  -1  -1  126.62    1.32
  -3   2  -6   53.71    1.25
  -6  -1  -2  237.12    1.82
  -5   1  -4  519.12    3.41
  -3   1  -2  407.67    2.71
  -3   2  -5    3.31    0.57
  -7  -1  -3    8.64    0.40
  -2   0   0 2668.28    4.21
  -2   2  -4    2.05    0.66
  -5   1  -3    4.73    0.42
  -4   1  -2    3.55    0.45
  -5   0  -1    1.63    0.29
  -4   2  -5  121.18    1.63
  -3   2  -4    9.48    0.69
  -7   0  -3  140.02    1.33
  -6  -1  -1  207.29    1.40
  -7  -1  -2    0.30    0.22
  -2   1  -1  712.01    2.99
  -6   1  -3    0.42    0.30
  -5   1  -2    1.08    0.26
  -4  -2   0   48.69    0.41
  -4   2  -4    8.95    0.50
  -2   2  -3  101.01    1.58
  -5  -1   0  522.82    1.85
   0   2  -3    0.24    0.54
  -4   0   0  125.28    0.89
   0   1  -1 2153.49    3.98
  -3   2  -3   36.18    0.84
  -4   1  -1    1.77    0.28
  -6   1  -2  111.11    1.03
  -7  -1  -1  224.40    1.33
  -8  -1  -2   43.38    0.59
  -7   0  -1   19.87    0.41
  -6  -1   0    3.78    0.24
  -7   1  -2    0.33    0.21
   1   2  -3 2492.41    4.27
  -2   2  -2  142.20    1.77
  -6   0   0   26.72    0.46
  -6   1  -1   71.10    0.78
  -1  -2   0   24.96    0.64
  -8  -1  -1   37.85    0.59
  -1   2  -2  492.18    2.78
  -3   3  -5   59.95    1.38
  -7  -1   0   15.93    0.45
  -3   1   0 1331.65    5.30
  -7   1  -1  203.86    1.38
  -5   1   0  428.79    2.11
  -2   1   0  256.15    2.28
  -6   2  -2   67.77    1.03
  -4  -1   1    0.87    0.29
  -6   1   0    4.04    0.34
  -7   2  -2   -0.20    0.58
  -6   0   2 1381.46    6.34
  -9   0   1    7.13    0.48
  -8   1   0   13.53    0.69
  -7  -2   2    0.34    0.52
  -3   2  -2    0.45    0.53
  -6   2  -2   74.91    1.56
  -4  -2   2  196.17    2.76
  -6  -2   2   38.39    1.09
  -5   2  -2    7.86    0.77
  -4   2  -2  106.93    1.74
  -8  -2   1    1.23    0.43
  -8   1  -1   27.77    0.79
  -7   0   1   43.05    0.86
  -8   0   0   32.46    0.70
  -8   1  -2   42.77    0.93
  -5   2  -3   44.56    1.03
  -7  -1   1    7.11    0.48
  -5   0   1   52.99    0.95
  -3   0   1 2440.43    8.35
  -8  -2   0    8.81    0.49
  -4   2  -3   23.80    0.82
  -6  -2   1   -0.02    0.31
  -6   1  -1   81.52    1.13
  -6  -1   1    8.11    0.42
  -3   2  -3   30.27    0.88
  -7   1  -2    0.19    0.25
  -5  -2   1   21.39    0.61
  -2  -2   1  450.23    2.27
  -5  -1   1   63.09    0.96
  -6   0   0   23.20    0.53
  -8   0  -2    2.24    0.28
  -4  -1   1    0.70    0.33
  -7   0  -1   14.48    0.46
  -6   1  -2   94.88    1.17
  -6  -2   0   45.94    0.86
  -8  -1  -2   41.36    0.79
  -7  -1  -1  205.68    1.80
  -5   1  -2    1.08    0.33
  -3   2  -4    6.30    0.53
  -6   1  -3    0.35    0.33
  -4   0   0   71.27    0.88
  -7  -2  -2   -0.02    0.26
  -2   2  -4    1.19    0.54
  -7  -1  -2    0.06    0.32
  -6  -2  -1   35.37    0.80
  -6   1  -4    0.43    0.47
  -6  -1  -1  147.33    1.68
  -5   0  -1    1.23    0.28
  -4   1  -2    3.92    0.40
  -6   0  -2  312.51    2.38
  -4  -2   0   45.93    0.89
  -6   1  -5   36.37    1.17
  -4  -1   0    8.10    0.60
  -2   0   0 2912.43    5.72
  -7  -1  -3    8.64    0.53
  -1   2  -4  888.96    3.83
  -6   1  -6    3.63    0.91
  -5  -3  -2    2.96    0.43
  -6  -2  -2   83.53    1.36
  -5  -2  -1   33.15    0.92
  -6  -1  -2  224.25    2.56
  -5  -1  -1  122.01    1.99
  -5   1  -4  598.60    4.55
  -3   1  -2  450.73    3.32
  -7  -1  -4  107.28    1.54
  -3  -2   0  793.87    3.67
  -4   1  -3  101.68    1.71
  -3  -1   0 1426.29    5.83
  -6  -2  -3   12.79    0.61
  -6   0  -4  330.26    3.25
  -5   1  -5  283.95    3.25
  -6  -1  -3    0.66    0.46
  -5  -3  -3   17.75    0.70
  -4  -3  -2    1.39    0.45
  -5  -2  -2   10.33    0.60
  -5   1  -6   58.04    1.65
  -4  -2  -1  725.34    3.69
  -6  -2  -4   82.42    1.34
  -5   0  -3  660.68    4.10
  -5   1  -7  142.26    2.51
  -6  -1  -4    0.72    0.36
  -4   1  -4   68.55    1.40
  -2  -2   0 1396.20    4.09
  -2   1  -2 2578.66    5.72
  -3   0  -1  312.50    2.15
  -4   0  -2   44.63    0.96
  -3   1  -3   22.83    0.73
  -5  -2  -3   51.68    0.98
  -2  -1   0  233.12    1.95
  -4   1  -5  105.45    1.71
  -5  -1  -3    5.10    0.42
  -3  -3  -2  263.14    1.85
  -5   0  -5   25.42    0.80
  -4  -2  -2  101.35    1.23
  -3  -2  -1  744.49    3.12
  -5  -2  -4    2.35    0.35
  -4  -1  -2    3.96    0.45
  -4  -3  -4    1.77    0.35
  -3  -1  -1 1080.11    3.87
  -3   1  -4  148.77    1.44
   5   2 -15    0.23    0.90
   3   4  -9    0.94    0.52
   6   1 -16   33.54    1.84
   0   3  -5   42.44    1.32
   1   0 -11    3.07    1.01
   1   3  -9   -0.43    0.93
   5   3 -14   -0.57    0.77
   1   2 -11    1.89    1.18
   0   3  -6    5.56    0.85
   4   4 -11    0.43    0.66
   6   2 -16   13.91    1.43
   6   3 -15    3.01    0.95
   6   4 -13    0.20    0.52
  -1   2  -6  296.26    2.57
   0   3  -7  164.34    2.92
   3   2 -14   13.12    1.84
   2   2 -13    3.40    1.48
   3   3 -13    5.35    1.60
   4   2 -15    0.04    1.43
   5   1 -16  485.90    6.85
  -1   1  -8   12.10    1.09
   0   0 -10  198.57    3.72
   4   3 -14    4.90    1.35
   0   3  -8   21.91    1.77
   1   2 -12    3.15    1.78
   2   3 -12  245.04    4.99
   5   2 -16   80.60    2.94
   5   3 -15   65.49    2.50
   5   4 -13   11.77    1.02
   0   1 -11  229.34    4.60
   2   1 -14  244.92    5.25
   3   1 -15  416.99    6.75
  -1   1  -9   -0.12    1.12
   1   3 -11   64.94    2.96
   0   2 -11   34.47    2.53
   1   1 -13    7.58    2.10
   1   4  -7    3.76    1.04
   2   4 -10    0.92    0.97
   4   1 -16   52.53    2.80
  -1   2  -9  611.44    6.45
   3   3 -14   14.23    1.92
   1   2 -13   52.33    3.18
   2   0 -14  721.26    8.34
   2   3 -13   57.30    2.94
   3   0 -15   42.89    2.55
   4   2 -16   14.18    2.07
   4   3 -15   27.10    2.16
   4   4 -13    0.17    0.91
  -1   0  -9   84.90    2.90
  -1   1 -10    9.14    1.95
   1   4  -9    0.69    1.16
   2   4 -11   10.46    1.44
  -2   1  -7  132.72    2.79
   0   2 -12    5.37    1.92
  -2   2  -6  604.47    4.28
  -1   3  -8    2.79    1.44
   3   1 -16  107.35    3.84
  -2   1  -8    0.54    1.16
   1   2 -14    0.01    2.09
   1   4 -10    0.02    1.08
   2   3 -14    0.84    1.61
   3   3 -15    2.17    1.44
   3   4 -13    1.29    1.09
   1   3 -13    4.36    2.07
   2   4 -12   15.05    1.57
   3   2 -16    0.75    1.47
   0   4  -7    1.67    1.15
  -2   1  -9   31.13    2.04
   0   2 -13    2.86    2.22
   0   3 -12    5.14    1.89
   1   4 -11   19.29    1.66
   2   3 -15    1.28    1.56
   2   4 -13   13.07    1.35
  -2   3  -7  381.78    5.08
  -2   3  -5    1.22    1.19
   1   3 -14   15.80    2.22
   2   2 -16   26.05    2.36
   0   4 -10    0.19    1.28
  -2   3  -8  504.62    5.96
   0   2 -14    9.63    2.01
   0   3 -13    0.37    1.79
  -3   1  -6  244.37    3.38
  -3   1  -7    9.40    1.19
  -3   2  -7   41.14    1.38
  -2   0 -10    2.33    1.85
  -2   2 -11  153.32    4.13
  -1   4  -7    5.88    1.21
   1   0 -15   82.50    3.08
  -3   1  -8  361.21    4.98
   0   4 -11    3.59    1.28
  -1   4  -8  346.14    4.51
   0   0 -14   63.20    3.01
  -2   3 -10   -0.24    1.62
   1   3 -15    0.13    1.45
   1   4 -13   -0.29    0.97
  -3   1  -9   74.46    2.77
  -1   4  -9   42.23    1.99
   1   1 -16    1.38    1.60
  -3   2  -9  790.71    7.09
   0   1 -15    3.35    1.53
   0   2 -15    0.64    1.82
   0   3 -14  127.62    3.64
  -2   2 -12   61.18    2.93
  -1   0 -13  229.63    5.00
   0   4 -12    4.45    1.27
  -3   0  -7    0.69    1.07
  -1   4 -10   98.47    2.74
  -3   2 -10  195.28    4.17
  -2   3 -11    0.69    1.48
  -3   3  -6   20.36    1.49
  -3   3  -8  222.75    3.95
  -3   0  -9  984.46    9.03
  -1   4 -11   -0.21    1.22
  -2   1 -13   50.18    2.87
  -2   3 -12   21.54    2.18
  -2   4  -7    8.97    1.37
   0   4 -13    3.41    0.96
  -4   1  -7  338.59    4.68
  -4   1  -6   84.46    2.29
  -1   3 -14    4.07    1.67
   0   1 -16   14.35    1.64
  -4   1  -8  183.20    3.91
  -4   2  -8   11.76    1.23
  -4   2  -5   79.06    1.64
  -2   4  -9  144.80    3.27
  -7   1  -8   -0.07    0.47
  -6   2 -11    0.14    0.50
  -7   0  -9    6.41    0.89
  -7   0  -7   -0.10    0.70
  -4   3  -5   72.01    1.32
  -6  -1  -5   35.91    1.17
  -6   2 -10   -0.04    0.61
  -6   1  -4    0.75    0.57
  -6   0  -4  357.30    3.21
  -6   1 -12    6.97    0.96
  -5   2  -4    1.77    0.58
  -6   0 -12    3.90    1.06
  -4   3  -6    0.14    0.54
  -6  -1  -6    5.59    0.84
  -5   1 -14    3.80    0.96
  -6  -1 -10  175.16    3.22
  -6  -1  -7    3.54    0.95
  -4   2 -14    0.75    0.76
  -5   2  -5   10.87    0.93
  -6   1 -10  109.82    2.33
  -6   1  -6    4.81    0.59
  -5   2 -11    2.45    0.99
  -5   1 -13   -0.65    1.07
  -6   0 -10   57.09    2.08
  -6   0  -6  783.70    5.13
  -6   1  -9   36.66    1.32
  -6   1  -8    5.43    0.72
  -6   1  -7    1.30    0.54
  -5   2  -6  107.71    2.51
  -5  -1 -12  201.91    3.72
  -5   0 -13    3.57    1.25
  -6   0  -8   26.60    1.37
  -5   2  -9  339.14    4.37
  -5   1 -12  158.71    3.44
  -4   1 -14    1.60    1.19
  -5  -1 -11   16.67    1.66
  -4   2 -12  140.99    3.23
  -3   2 -14    0.09    1.08
  -3   3  -9   -0.32    0.75
  -2   3  -5    1.76    0.63
  -5   1  -5  153.65    2.46
  -5  -1 -10    0.93    1.38
  -1   3 -14    2.22    0.70
  -5  -1  -6   57.45    1.66
  -4  -1 -13    0.04    1.30
  -3   1 -15    8.14    1.37
  -5   0 -11  126.19    3.31
  -5   1 -10    0.81    0.88
  -5   1  -6   56.14    1.51
  -4   1 -13    1.72    1.35
  -2   2 -15   11.98    1.22
  -5  -1  -8   54.89    2.09
  -5  -1  -7  187.44    3.12
  -5   0  -5   40.38    1.26
  -2   3  -6   21.14    1.07
  -3   0 -15   10.86    1.56
  -3   2 -13  100.35    2.94
  -2   3 -11    0.81    0.78
  -4   2  -9  129.19    3.22
  -4   2  -8   12.63    1.45
  -5   0  -9    3.02    1.24
  -4   1 -12   81.83    2.86
  -2   3 -10    0.26    0.66
  -5   0  -7  258.36    3.25
  -3  -1 -14   21.41    1.82
  -3   1 -14   23.13    1.91
  -1   3 -12    0.00    0.80
  -4   1 -11    4.38    1.38
  -4  -1 -11    6.12    1.68
  -3   2  -5    2.64    0.87
  -2   1 -15    3.14    1.47
  -1   2 -15    7.04    1.44
  -4   1  -5   94.73    2.08
  -2  -1 -15    1.77    1.26
  -3   1 -13  141.26    3.77
  -1   3 -11    1.90    0.81
  -1   3  -6  107.05    2.01
  -1   1 -16    0.28    1.21
   0   3 -13   -0.20    0.67
  -4   1  -6   81.14    1.79
  -3   2  -9 1017.97    8.55
  -1   3 -10    5.93    0.86
  -1   3  -7   77.73    1.81
  -3   0 -13   20.89    2.15
  -3   2  -8   22.13    1.83
  -1   3  -9   30.35    1.35
  -1   3  -8    1.50    0.80
  -4  -1  -9   84.36    2.62
  -4   0 -10   43.44    2.17
  -3   1 -12   11.72    1.74
  -1   2 -14   11.88    1.58
  -4  -1  -8  139.44    2.96
  -4  -1  -7  351.09    4.10
  -2   1 -14   37.57    2.27
  -3  -1 -12   13.55    1.88
  -2  -1 -14   42.20    2.31
  -1   1 -15    4.19    1.58
   1   3 -13    2.66    0.86
  -3   1 -11  124.99    3.17
  -2   0 -14  187.66    4.55
   0   1 -16   13.55    1.75
   2   3 -14    0.08    0.65
  -1  -1 -15    2.99    1.34
   0   3 -10    4.41    0.86
  -2   2 -10   65.44    2.47
   0   3  -7  152.85    2.35
   1   3 -12    0.37    0.78
  -2   2  -6 1181.44    7.73
   0  -1 -16   17.97    1.55
   0   3  -8   22.90    1.14
  -2  -1 -13   53.02    2.43
   2   2 -16   26.19    1.76
  -3  -1 -10  758.01    7.20
  -2   1 -12   91.15    2.97
   0   1 -15    2.78    1.42
 -13   1   5   11.16    0.38
 -10  -1  11   80.40    1.45
  -7   1   7   51.52    0.99
 -14   0   8    0.95    0.15
 -13   0   9    0.44    0.15
 -15   0   7    2.96    0.19
 -13   1   6    0.52    0.18
 -12   1   7    9.31    0.42
  -8  -1  11  101.27    1.82
 -10   1   8    6.29    0.47
  -9   1   8    1.58    0.36
  -8   0  10   72.05    1.39
  -6   1   7    2.13    0.33
 -14   1   3    1.86    0.16
 -12   0  10   -0.10    0.17
  -8   1   8    0.53    0.35
  -8   2   2   54.99    0.83
 -14   1   4    0.07    0.10
 -11   1   8    0.16    0.23
  -9   2   2   16.33    0.49
 -14   1   5    1.99    0.19
 -13  -1  11    3.35    0.20
  -8   2   3   99.30    1.18
 -13   1   7    1.82    0.22
  -7   1   8  331.31    2.64
 -12   1   8   24.29    0.65
 -10   2   3    8.91    0.40
  -7   2   3   27.95    0.62
  -9   2   4   87.29    1.19
  -8   2   4  190.66    1.73
 -10   1   9    1.12    0.41
 -11  -1  12   47.87    0.99
 -11   0  11   25.46    0.75
 -11   1   9    0.15    0.30
 -10  -1  12   41.30    1.38
  -9   1   9  139.13    1.92
  -7   2   4    6.91    0.39
  -9   0  11    6.76    0.59
  -6   1   8   97.50    1.42
 -14   0  10    2.77    0.18
 -11   2   4   -0.02    0.19
 -10   2   5    3.90    0.37
  -9  -1  12  114.39    2.44
  -8   1   9   53.71    1.18
  -8   2   5   67.58    1.11
  -6   0  10  849.93    4.25
 -13   0  11    4.71    0.25
 -11   2   5    3.05    0.29
 -13   1   9    2.02    0.22
 -12   2   4    4.40    0.28
 -10   1  10    8.91    0.63
 -11   1  10  107.26    1.56
  -9   1  10    2.81    0.49
  -7   0  11    5.95    0.54
 -12   2   5    8.30    0.36
  -7   2   6   92.89    1.35
  -6   2   5  479.82    2.78
 -12   1  10    8.00    0.42
 -10   0  12   36.12    1.18
  -8   1  10    4.77    0.52
 -12   2   6    2.16    0.26
 -14   1   9    0.07    0.14
 -12   0  12    4.77    0.30
  -8   2   7    6.24    0.47
 -13   1  10   12.96    0.43
 -13   2   4    0.07    0.13
 -13   2   5    9.11    0.33
 -12  -1  13    3.76    0.30
  -6   2   6  236.86    2.08
 -12   2   7    0.68    0.22
  -7   2   7   86.27    1.36
 -13   2   6    0.25    0.16
 -11   1  11   54.78    1.15
 -10   1  11  102.38    1.75
  -9   2   8   92.33    1.53
  -8   0  12    0.52    0.39
 -12   1  11    6.44    0.39
 -11   2   8    4.59    0.39
 -14   1  10    0.89    0.15
 -13   1  11    4.49    0.28
  -6   2   7    4.60    0.40
 -11   0  13    5.24    0.46
 -10   2   9   74.16    1.43
  -7   2   8   22.67    0.81
 -14   2   5    1.29    0.15
 -11   2   9    0.21    0.31
  -9   2   9   20.03    0.82
 -14   2   6   33.09    0.52
 -13   2   8    0.28    0.19
  -4   0  10   33.71    0.85
  -9   0  13   28.97    1.10
  -8   2   9  468.45    3.50
 -14   2   7    2.30    0.19
 -12   1  12   65.43    1.00
  -6   2   8  160.32    1.93
  -5   2   7  174.28    1.87
 -13   2   9   16.48    0.47
 -11   2  10   22.91    0.78
 -10   2  10   63.03    1.34
  -7   2   9  161.71    2.06
 -14   2   8    0.57    0.14
 -13   1  12   16.84    0.42
  -9   2  10   82.45    1.54
  -4   1   9    5.31    0.46
 -12   2  10    6.61    0.40
  -8   1  12    7.34    0.62
  -8   2  10  105.97    1.75
  -6   1  11   79.46    1.48
 -13   2  10    0.38    0.18
  -9   3   5    0.58    0.27
  -8   3   3   26.11    0.63
  -8   3   4  108.36    1.31
  -6   2   9   28.14    0.92
  -5   2   8  274.36    2.48
 -11   2  11   11.29    0.59
 -10   0  14    4.54    0.77
 -10   1  13    1.02    0.42
 -10   2  11   56.73    1.29
 -10   3   6   15.81    0.59
  -7   1  12    1.02    0.43
  -7   2  10   53.85    1.28
 -11   3   5   10.50    0.42
  -9   2  11   20.45    0.85
  -4   2   7   10.14    0.51
 -12   2  11    0.94    0.22
 -11   3   6    0.31    0.23
  -9   1  13   29.31    1.00
  -7   3   5    2.92    0.36
  -9   3   7    0.42    0.34
  -8   2  11   14.53    0.77
  -7   3   6    3.33    0.41
  -4   1  10    0.33    0.35
 -13   2  11   18.87    0.47
  -6   3   3   22.24    0.58
  -6   3   4    2.46    0.30
 -12   3   6    0.51    0.17
  -8   1  13   26.20    0.96
  -6   2  10  153.79    2.08
  -6   3   2   77.21    0.99
  -6   3   5    2.12    0.34
  -5   2   9    1.90    0.40
  -6   1  12    6.91    0.60
  -3   1   9   88.45    1.38
 -11   2  12   11.12    0.55
 -11   3   8   34.39    0.81
 -10   2  12   10.73    0.64
  -7   2  11   35.42    1.10
  -7   3   7    1.28    0.39
  -4   2   8   79.31    1.36
 -12   2  12    8.63    0.41
  -9   2  12   45.02    1.21
 -12   3   8    0.06    0.19
 -11   1  14    1.22    0.30
 -10   1  14    6.00    0.57
 -10   3   9   80.08    1.39
  -7   1  13    0.24    0.43
  -5   3   3   64.47    0.97
  -5   3   4    8.35    0.43
 -13   3   7    1.13    0.15
  -7   3   8   46.99    1.13
  -3   2   7   37.01    0.92
  -6   3   7  653.00    3.82
  -5   3   5   17.60    0.61
  -9   1  14    5.98    0.55
  -8   3   9    4.95    0.49
 -13   3   8    0.36    0.14
  -5   3   6  379.37    2.78
  -4   1  11   45.26    1.12
  -4   2   9   67.61    1.34
 -11   2  13   26.56    0.75
 -10   3  10   15.68    0.69
 -11   3  10    0.15    0.22
  -9   3  10    3.94    0.48
  -7   3   9    0.38    0.40
  -6   3   8  552.52    3.74
  -3   1  10   12.14    0.65
  -8   1  14    0.99    0.46
  -8   3  10   57.75    1.32
  -5   3   7  165.84    1.97
  -3   2   8   88.38    1.45
  -4   3   4   30.71    0.73
 -11   3  11    0.42    0.27
 -10   3  11    3.47    0.43
  -8   2  13    3.32    0.48
  -6   3   9    0.34    0.42
 -10   1  15   17.99    0.85
  -9   3  11   68.92    1.40
  -7   1  14  111.99    1.87
  -6   2  12   45.37    1.27
  -5   3   8   18.16    0.79
  -4   3   6    5.81    0.48
 -12   3  11    8.55    0.37
 -10   2  14    0.71    0.36
  -9   1  15    8.50    0.67
  -8   3  11   19.82    0.83
  -7   2  13   17.30    0.85
  -4   1  12   84.19    1.57
  -4   3   7  143.44    1.89
  -9   2  14    0.00    0.38
  -6   3  10   27.88    0.99
  -5   3   9    8.06    0.65
  -3   1  11   11.02    0.68
 -11   3  12    0.26    0.24
 -10   3  12   14.64    0.66
  -7   3  11   22.08    0.93
  -9   3  12    5.52    0.52
  -5   2  12  118.93    2.00
  -4   3   8    2.27    0.50
  -3   3   5    1.80    0.31
  -9   4   6   39.23    0.85
  -8   2  14   33.61    1.06
 -10   4   6    2.59    0.29
  -8   3  12   27.80    0.96
  -6   2  13    5.81    0.58
  -3   2  10   10.38    0.74
  -3   3   6   21.10    0.75
 -10   4   7    9.63    0.44
  -8   4   7    0.23    0.31
  -6   3  11   14.68    0.84
  -5   3  10   26.26    1.05
  -9   4   8    3.91    0.41
  -7   4   4   37.38    0.83
  -7   4   5   10.02    0.50
  -7   4   6  137.97    1.72
 -11   4   7    1.54    0.22
 -10   3  13    0.24    0.31
 -10   4   8   26.16    0.70
  -4   3   9   17.78    0.89
  -3   3   7    9.34    0.65
 -11   4   8   37.67    0.70
  -7   2  14   47.71    1.29
  -7   3  12   11.39    0.70
  -7   4   7    3.06    0.41
  -9   3  13    1.54    0.41
  -2   2   9   58.22    1.38
  -9   2  15   12.30    0.65
  -9   4   9   24.35    0.78
  -6   4   6    2.85    0.38
 -11   4   9    5.39    0.33
  -8   3  13   25.01    0.93
  -5   2  13    8.43    0.74
  -3   3   8   57.79    1.41
  -6   4   7    8.15    0.56
  -5   3  11    0.17    0.45
  -3   2  11   75.13    1.69
 -10   4  10    0.03    0.29
  -6   3  12    3.94    0.57
  -4   3  10   29.75    1.17
  -2   3   5  227.22    2.27
  -8   2  15    0.52    0.42
  -7   4   9   29.18    0.97
  -6   2  14    0.17    0.51
  -6   4   8    9.83    0.67
  -8   4  10  173.33    2.17
  -5   4   4   30.81    0.84
  -2   3   6   62.91    1.32
  -3   3   9   22.91    1.05
  -2   2  10   82.06    1.75
  -5   4   3    0.99    0.33
  -1   2   8  293.31    2.94
 -10   4  11    4.08    0.40
  -6   4   9    3.92    0.53
  -2   3   7    4.73    0.54
  -9   4  11   34.33    0.93
  -7   2  15    5.97    0.62
  -5   4   8    1.77    0.52
  -8   4  11   39.10    1.10
  -4   3  11  444.19    4.26
  -4   2  13  126.54    2.29
  -4   4   4   14.08    0.66
  -3   2  12   29.88    1.23
  -6   4  10    6.14    0.66
  -5   2  14   67.23    1.68
  -2   3   8   59.59    1.52
  -7   4  11    9.07    0.69
  -4   4   7   22.01    0.96
  -1   2   9  137.11    2.23
  -7   3  14    9.64    0.71
  -4   4   3    9.64    0.52
  -9   4  12   -0.18    0.27
  -2   2  11    4.29    0.64
  -1   3   5  103.01    1.70
  -8   4  12    2.01    0.45
  -6   2  15   20.73    1.00
  -6   4  11    2.64    0.59
  -5   3  13    3.09    0.69
  -5   4  10    5.07    0.70
  -4   3  12    1.77    0.72
  -1   3   6   10.49    0.70
  -3   4   5    7.31    0.66
  -7   4  12    6.14    0.63
  -3   4   4  886.93    4.81
  -1   3   7    2.90    0.65
  -6   3  14   11.03    0.84
  -1   2  10  206.22    2.96
  -3   2  13  218.41    3.18
  -3   4   7    5.75    0.68
  -4   2  14    1.81    0.69
   0   2   8  237.21    2.97
  -5   4  11    0.34    0.54
  -1   3   8   83.85    2.01
  -6   4  12    7.01    0.69
  -4   4  10   41.88    1.49
  -2   2  12   69.37    1.88
  -4   3  13    3.45    0.77
  -3   3  12    1.90    0.75
  -8   5   7    2.43    0.38
  -7   4  13  254.53    2.88
  -5   3  14    0.68    0.53
  -3   4   9    0.81    0.62
  -8   5   8    5.37    0.47
  -7   5   6    0.23    0.37
  -2   4   6   18.71    0.99
  -1   2  11    2.01    0.82
  -1   3   9    0.67    0.66
   0   2   9  232.20    3.25
  -7   5   8    0.35    0.40
  -5   4  12   28.13    1.28
  -4   4  11    0.60    0.71
  -8   5   9    8.78    0.56
  -6   3  15    3.38    0.62
  -2   4   3  166.03    2.23
  -6   4  13    0.25    0.55
  -6   5   6    0.97    0.38
  -7   5   9    8.32    0.63
  -6   5   5    0.89    0.40
  -6   5   8    6.44    0.63
  -3   3  13    7.05    1.00
  -2   2  13    2.01    0.86
  -7   5  10   45.74    1.20
  -6   5   9   -0.36    0.39
  -5   5   7   47.51    1.34
  -4   3  14    7.00    0.82
  -2   4   2   32.82    1.01
   1   2   7 1143.51    6.50
  -5   4  13   14.76    0.99
  -5   5   8   29.41    1.16
  -4   4  12   20.75    1.15
  -2   3  12  247.17    3.92
  -5   3  15   61.62    1.63
  -3   4  11   11.69    1.07
  -1   2  12    4.07    0.95
  -4   5   6   44.02    1.38
  -4   5   7   48.61    1.50
  -1   3  11   65.52    2.22
  -2   4  10    1.13    0.79
  -1   4   3    6.30    0.69
  -5   5  10    6.17    0.72
   1   3   5   55.95    1.62
  -6   5  11    4.18    0.53
  -3   4  12   47.10    1.80
   0   2  11   35.98    1.66
   1   3   4   34.24    1.19
   1   3   6  152.82    2.77
  -4   5   9    0.09    0.53
  -3   3  14   12.02    1.10
  -2   3  13   57.09    2.04
  -1   4   2   -0.03    0.49
  -4   3  15   22.44    1.19
  -3   5   6   20.61    1.13
  -3   5   7    0.76    0.69
  -2   4  11   11.63    1.23
  -1   4   9    0.93    0.87
  -3   5   5   14.26    0.88
  -5   5  11    9.82    0.76
  -4   5  10    1.66    0.70
  -3   5   8    0.01    0.67
  -1   3  12   -0.27    0.92
  -3   5   4    5.78    0.66
   0   4   6  118.77    2.66
  -1   4  10    0.73    1.00
   0   4   7    2.82    0.88
  -3   4  13    0.79    0.84
  -3   5   9   12.22    1.02
  -4   4  14   26.42    1.23
  -3   5   3   12.53    0.87
  -1   4   1    2.87    0.53
   0   3  11  113.87    3.08
   0   4   3    0.95    0.57
   1   2  10   72.80    2.21
  -4   5  11    6.62    0.84
  -2   5   5    4.87    0.82
  -2   5   6   10.16    0.97
   2   2   7    9.10    0.84
  -3   5  10    1.17    0.78
   1   3   9   62.04    2.33
  -2   3  14   -0.01    0.83
  -2   5   4   17.37    1.07
  -1   4  11   24.99    1.72
  -1   3  13    3.37    1.09
   2   2   8   57.77    1.88
  -2   5   3   53.69    1.63
  -2   5   9    2.59    0.83
   2   3   4  184.12    2.93
   2   3   5    1.70    0.70
   1   2  11   32.45    1.85
   1   4   5   93.23    2.58
   1   4   6    2.14    1.08
  -3   4  14    9.85    0.98
  -2   4  13   11.90    1.22
   0   3  12    4.96    1.32
   0   4  10    0.88    1.16
   1   4   4  237.81    3.75
  -2   5  10   27.10    1.57
  -1   5   5   46.45    1.78
  -1   5   7    6.49    0.99
   2   3   3  536.16    4.64
  -1   4  12   63.49    2.45
  -1   5   4   41.46    1.66
   0   4   1   19.43    1.12
   2   2   9  237.74    4.00
  -1   5   8   35.37    1.80
  -1   5   9   11.59    1.34
   1   3  11    2.15    1.27
  -2   5  11   53.42    2.05
  -1   5   3    4.52    0.82
   1   4   9   46.67    2.52
   1   4   2   50.17    1.71
   2   3   9  699.97    8.22
   0   5   6    4.26    1.16
   2   2  10   65.68    2.58
   3   2   6   42.75    1.48
  -1   5  10   32.89    1.91
   0   3  13    0.82    1.13
   0   5   5    4.44    1.15
   0   5   7   -0.05    1.08
  -1   4  13    0.93    0.85
   2   4   5    3.06    1.24
   3   2   7   51.91    1.90
  -4   6   7    4.30    0.65
  -1   5   2  154.44    2.91
   0   5   4   16.92    1.31
   0   5   8   24.14    1.86
   2   4   4  184.41    3.80
   0   4  12    4.58    1.43
   1   4   1  249.13    3.75
   2   3  10    1.96    1.50
   3   3   5   72.16    2.33
   3   3   6   21.95    1.73
   0   5   3   45.16    1.92
   1   3  12    0.98    1.33
   3   3   4   35.77    1.59
  -1   5  11    4.31    1.15
   0   5   9   16.78    1.74
   2   4   3    3.24    0.99
   2   4   8   73.90    3.27
   3   2   8   16.95    1.41
  -3   6   6    5.10    0.78
  -3   6   7    2.42    0.73
   3   3   3   49.26    1.73
   1   4  11    0.68    1.47
   1   5   6   -0.23    1.23
   3   3   8  222.90    5.01
   0   5   2  488.19    5.76
   0   5  10  131.64    3.71
   2   4   2    1.31    0.87
   2   4   9  137.07    4.34
   3   2   9  799.82    8.58
   1   5   4   55.83    2.47
   2   3  11    1.67    1.39
   3   3   2  279.39    3.85
  -2   6   6   -0.15    0.77
  -2   6   7    1.23    0.80
   0   4  13    3.47    1.30
   1   4   0  230.06    3.99
   1   5   8    4.32    1.52
  -2   6   5    0.55    0.75
   3   3   9    0.39    1.72
   1   5   3   60.95    2.50
   2   4  10    0.19    1.70
   3   4   5    4.01    1.61
   3   4   6  188.37    5.02
   0   5  11   73.98    2.88
   1   4  12    6.00    1.65
   1   5   9    0.48    1.39
   3   4   4   13.48    1.57
   3   4   7    3.25    1.58
   4   2   5   82.23    2.08
   3   4   3  343.67    5.73
  -1   6   6   -0.03    0.96
  -1   6   7    3.02    1.04
   1   5   2   36.13    2.08
   3   3  10   39.04    2.94
   3   4   8  405.59    8.00
   4   3   4    2.62    1.15
   4   3   5  117.33    3.38
   4   3   6    0.11    1.52
  -1   6   5   22.83    1.56
  -1   6   8   16.41    1.38
   1   5  10   38.48    2.53
   2   3  12   18.55    2.04
   2   5   6    6.69    1.63
   4   2   7  291.87    4.86
   2   4  11    4.51    1.88
   2   5   7    2.67    1.53
   4   3   7  255.27    5.83
  -1   6   4    8.66    1.20
   2   5   8    9.50    1.85
   2   5   3   74.89    3.01
   4   3   8   16.44    2.43
   1   4  13   14.38    1.75
   1   5   1   12.23    1.65
   4   3   2    1.76    1.02
   0   6   5    1.54    1.20
   0   6   7    0.92    0.95
   1   5  11    0.42    1.26
   2   5   9   -0.54    1.67
   3   3  11   26.32    2.76
   3   4  10   33.48    3.09
   4   4   5    8.94    1.98
   4   4   6  164.16    5.52
   2   4  12   87.92    3.78
   2   5   2   19.07    1.80
   4   4   4    0.90    1.45
   0   6   4    2.90    1.02
   4   4   3    7.59    1.89
   4   4   7   70.76    3.97
   2   5  10    0.57    1.71
   3   5   5    3.13    1.73
   4   3   1   22.59    1.76
   3   5   4   40.32    2.83
   3   5   7    8.00    2.08
   0   6   3   11.63    1.50
   1   6   6    1.83    1.19
   2   4  -1   34.30    2.63
   2   5   1   82.80    3.44
   3   5   8    8.29    2.29
   4   4   2   16.65    1.96
   5   2   5    8.08    1.21
   5   3   4   17.15    1.88
   5   3   5  187.64    4.89
   4   3  10  326.83    7.88
   5   2   4    2.37    0.98
   4   4   9    0.67    2.49
   5   3   3   25.06    1.84
   5   3   7    3.60    2.39
   3   5   9    3.37    2.18
   5   2   3   62.23    2.32
   5   2   7   14.90    2.15
   3   5   2    8.19    1.86
   5   3   2    2.51    1.35
   1   6   3    1.77    1.44
   5   4   4    1.28    2.25
   5   4   5    8.43    2.39
   4   4  10    1.45    2.65
   4   5   5    4.68    2.20
   5   2   8  633.20   10.66
   3   4  12   74.45    3.87
   4   5   4    2.73    1.93
   5   4   3    0.97    1.73
   5   4   7    4.95    2.48
   2   6   7    1.65    1.48
   3   4  -1   -0.27    2.06
   5   3   9    1.23    2.84
   2   6   4    0.50    1.68
   4   5   8    3.15    2.66
   5   4   8    7.77    3.07
   4   4  11    1.01    2.58
   6   3   4  210.18    5.70
   4   5   9    5.75    2.33
   5   3  10    0.88    3.16
   5   4   9    4.44    2.78
   3   6   5   -0.26    1.95
   6   2   5   29.94    2.57
   5   5   5    0.94    2.91
   6   2   6   40.49    3.30
   5   5   4    3.36    2.61
   5   5   3    0.88    2.78
   6   4   3   -0.41    2.69
   3   5   1    8.52    0.81
   3   5   2    5.48    0.73
   0   5   9   11.46    0.90
   1   6   4   45.87    1.40
   3   4   5    3.45    0.82
   0   4  10    0.08    0.63
   1   3   9   33.99    1.51
   1   6   0    5.24    0.53
   0   6   6   31.91    1.13
   1   6   1    2.64    0.50
   1   6   2    3.70    0.56
   2   5   5    9.38    0.96
   3   3   5   52.66    1.44
   1   5   7   33.28    1.39
   2   5  -2    0.31    0.33
   3   4   4   12.97    0.98
   1   2   8   79.31    1.91
  -1   6   7    2.30    0.49
   2   5   4   79.42    1.98
   0   6   5    1.71    0.46
   3   3   4   34.35    1.07
   3   4  -1    0.37    0.29
   3   4   3  345.02    3.56
  -3   5  11    6.64    0.54
  -2   6   8    0.87    0.39
   2   4   6  132.47    2.48
   2   5   3   82.47    1.88
   3   4   0   24.11    0.80
   3   4   2   56.91    1.39
  -2   5  10   20.66    0.90
  -1   5   9   10.35    0.78
   1   5   6    0.88    0.54
   2   5   0  119.80    1.86
  -1   6   6    0.02    0.41
   0   4   9   69.95    1.69
   0   6   0   16.07    0.67
   1   3   8    2.02    0.63
   2   5   1   82.30    1.63
   3   3   3   52.74    1.13
  -1   4  10    0.26    0.53
   2   3   6   25.13    1.00
   0   6   2   29.21    0.92
   2   4   5    1.97    0.66
   3   3   2  309.31    2.35
  -2   6   7    1.44    0.40
   1   5   5    0.58    0.59
  -3   6   8   11.24    0.56
   0   3   9   26.67    1.12
   0   5   7    0.36    0.47
   1   5  -2  165.00    1.80
   2   3   5    1.32    0.38
  -3   5  10    0.74    0.40
  -2   5   9    1.84    0.47
  -2   6   6    0.10    0.34
   0   4   8    3.98    0.65
   1   5  -1    4.33    0.44
   0   5   6    3.10    0.60
   1   3   7  103.42    1.78
   1   4   6    2.11    0.51
   2   4  -1   26.99    0.71
  -3   4  11    7.46    0.58
  -1   4   9    0.71    0.48
   1   5   0   59.17    1.17
  -2   4  10    1.36    0.46
  -2   6   5    0.89    0.35
   2   3   4  189.38    2.00
   2   4   0   77.66    1.22
   0   3   8   23.95    0.90
  -4   5  10    2.01    0.37
   0   5  -2  581.07    2.96
   1   3   6  125.66    1.75
   2   3   3  577.11    3.15
  -3   5   9   12.29    0.65
  -2   6   2    0.08    0.26
  -1   3   9    0.15    0.43
  -4   4  11   -0.06    0.33
  -2   3  10    0.07    0.40
  -1   4   8  132.56    1.93
   0   5  -1  114.59    1.36
   1   4  -2    0.08    0.21
  -5   6   7    0.93    0.24
  -4   6   6   -0.02    0.20
  -3   4  10   56.95    1.19
  -2   4   9   12.97    0.68
   0   4   6  118.57    1.80
  -2   5   7    0.85    0.37
   0   3   7  204.43    2.11
   1   3   5   46.96    0.97
  -4   5   9    0.20    0.31
  -3   6   2    0.56    0.24
   1   4  -1    1.70    0.23
   1   4   2   66.55    1.15
  -4   6   5   15.98    0.53
   1   4   0  274.41    1.99
  -1   5  -2   41.02    0.74
  -6   5  10    0.94    0.25
  -5   4  11    0.56    0.28
  -4   6   4    2.29    0.28
  -2   5   6   10.63    0.61
   0   4   5   20.83    0.75
   1   3   4   31.74    0.76
  -4   6   0    7.52    0.31
  -1   3   8   67.16    1.17
  -1   5  -1   12.88    0.47
  -1   5   3    5.60    0.47
  -6   6   6    7.94    0.34
  -5   5   9    1.16    0.31
  -5   6   5    0.15    0.17
  -4   6   1   18.54    0.48
  -4   6   2   23.04    0.56
  -3   5   7    1.33    0.36
  -2   4   8   47.61    1.08
   0   3   6    8.29    0.49
  -7   5  10   38.10    0.68
  -3   3  10   73.26    1.22
  -3   4   9    0.57    0.35
  -2   3   9   26.48    0.75
  -1   5   0   56.42    0.93
  -2   5   5    5.22    0.46
  -1   5   1    4.66    0.36
  -5   6   4   25.00    0.56
  -1   4   6    8.88    0.55
  -6   6   5    2.32    0.22
  -5   6   3   14.79    0.44
  -6   4  11    2.25    0.29
  -6   5   9   -0.03    0.23
  -6   6   0    0.28    0.11
  -3   5   6   17.98    0.66
  -1   3   7    2.51    0.34
  -4   5   7   43.41    0.93
   0   3   5   62.58    0.99
   0   4   2    4.08    0.32
  -6   6   2    0.63    0.14
  -5   4  10    4.19    0.37
  -2   5   3   54.56    0.98
  -1   4   5    9.90    0.53
   0   4   0   36.12    0.68
  -7   5   9    6.19    0.33
  -3   4   8   25.28    0.76
  -7   6   3    4.70    0.22
  -3   5   5   14.25    0.56
  -2   3   8   49.58    0.93
  -2   5   0  141.69    1.32
  -2   5   1    0.04    0.24
  -3   3   9   20.20    0.62
  -8   5   9    7.81    0.31
  -4   5   6   35.52    0.81
  -1   4   4  377.29    2.47
   0   3   4   29.26    0.65
  -8   4  11   34.30    0.63
  -5   5   7   42.66    0.85
  -3   5   4    6.31    0.39
  -2   4   6   17.98    0.62
  -6   4  10    6.21    0.39
  -3   5   3   12.38    0.49
  -4   5   5   32.91    0.76
  -3   5  -1   11.03    0.37
  -5   4   9   18.27    0.60
  -1   4  -2   46.37    0.64
  -6   5   7   23.60    0.61
  -5   5   6   12.42    0.49
  -4   4   8   38.07    0.83
  -3   5   0   64.14    0.84
  -3   5   1   25.73    0.59
  -2   3   7    4.53    0.35
  -2   4   5  201.41    1.80
  -1   4   2    0.07    0.19
  -4   5   4   17.47    0.55
  -1   4  -1  248.64    1.51
  -5   3  10   25.20    0.65
  -1   4   0  214.64    1.48
  -7   5   7    4.57    0.30
  -3   3   8   58.88    0.94
  -5   5   5   33.57    0.71
  -4   3   9   16.46    0.54
  -4   5  -1    7.42    0.30
  -3   4   6  493.54    2.80
  -8   4  10  137.26    1.27
  -6   4   9    3.43    0.32
  -6   5   6    0.63    0.21
  -2   4   4  140.39    1.43
  -4   5   0    0.03    0.16
  -8   5   7    2.49    0.22
  -5   4   8    1.28    0.26
  -4   5   1   17.83    0.46
  -9   4  10    0.58    0.16
  -7   5   6    0.32    0.20
  -6   5   5    0.46    0.22
 -10   4  10    0.17    0.15
  -5   5  -1   29.76    0.50
  -5   5   3    0.17    0.20
  -3   4   5    7.81    0.44
  -7   4   9   27.21    0.63
  -6   3  10   27.96    0.66
  -2   4  -2    1.17    0.15
  -8   5   6    2.19    0.22
  -5   5   0    0.30    0.15
  -2   4   2   30.16    0.61
  -5   5   1    0.08    0.15
  -4   4   6   48.38    0.89
  -3   3   7    8.30    0.40
  -2   4  -1   69.87    0.79
 -10   5   6    0.68    0.14
  -6   4   8    8.43    0.41
  -5   3   9    7.75    0.41
  -2   4   0   71.22    0.83
  -8   4   9    0.09    0.20
  -6   5   3    1.85    0.23
  -4   3   8    1.94    0.25
  -8   5   5    2.48    0.23
 -10   5   5    0.22    0.10
  -9   4   9   22.57    0.53
  -9   5   5    0.23    0.12
  -7   5  -1    0.10    0.11
  -6   5   1    0.27    0.14
 -11   4   9    6.10    0.24
  -8   5  -1   32.60    0.44
  -8   5   4    0.42    0.16
  -7   3  10   78.62    1.03
  -7   4   8   92.64    1.16
  -4   4   5  192.84    1.65
  -3   4   3   24.05    0.58
 -10   4   9   80.32    0.89
  -6   4   7    8.17    0.42
  -5   4   6  101.37    1.23
  -8   5   0    2.35    0.17
  -8   5   3    0.02    0.12
  -3   4   2   27.04    0.58
  -8   4   8    8.77    0.39
  -6   3   9    0.03    0.24
  -2   3   4  801.65    2.95
  -9   5   1    0.24    0.09
  -8   3  10   59.81    0.90
  -3   4  -1   44.32    0.62
  -5   3   8   15.99    0.51
  -4   3   7  146.96    1.38
  -3   4   0   26.25    0.50
  -9   4   8    3.99    0.28
  -7   4   7    3.04    0.28
  -5   4   5   54.10    0.87
 -10   4   8   25.93    0.53
  -9   3  10    3.83    0.29
  -6   4   6    3.02    0.27
  -4   4   3    7.82    0.36
  -4   2   8   80.76    0.93
 -12   3  10   10.23    0.24
  -7   3   9    0.43    0.23
  -3   3   5    0.33    0.17
 -10   3  10   15.49    0.44
  -8   4   7    0.36    0.19
  -4   4  -2   16.17    0.36
  -4   4   2    5.24    0.30
  -5   4   4   27.68    0.60
  -7   4   6  120.23    1.24
  -6   3   8  550.26    2.63
  -4   4  -1   10.01    0.31
 -11   4   7    1.42    0.17
  -5   3   7  164.52    1.42
  -4   4   0    5.87    0.27
  -8   3   9    4.21    0.31
  -5   4   3    0.89    0.19
  -8   4   6    4.96    0.29
  -3   3   4   63.72    0.81
  -6   4   4   18.61    0.49
  -9   3   9   13.14    0.44
  -9   4   6   37.92    0.67
  -7   4   5    9.58    0.37
  -5   4  -2   75.40    0.71
  -5   4   2   66.72    0.81
 -10   4   6    2.28    0.21
  -7   3   8   43.10    0.75
 -12   3   9    6.68    0.21
 -10   3   9   79.24    0.94
  -5   4  -1    2.30    0.17
  -5   4   0   20.03    0.42
  -4   3   5   33.41    0.62
 -12   4   5    0.05    0.09
  -8   4   5    2.48    0.25
  -6   4   3    8.58    0.34
  -5   2   8  312.77    1.76
  -3   3   3    1.23    0.19
  -7   4   4   35.60    0.64
  -6   3   7  653.93    2.75
 -11   4   5    0.67    0.14
  -6   4  -2    6.64    0.24
 -12   4   4    0.07    0.08
  -8   3   8    5.70    0.33
  -6   4   2    3.95    0.23
 -13   3   8    0.22    0.08
  -6   4  -1   17.24    0.37
 -12   4   3    0.19    0.08
  -7   4   3    0.96    0.18
  -6   4   0   48.81    0.62
  -6   4   1    2.61    0.19
 -10   4  -2    1.03    0.11
  -7   2   9  184.20    1.41
  -7   4  -2    1.46    0.14
  -4   3   4   29.50    0.54
 -12   3   8    0.06    0.11
  -8   4  -2   17.98    0.34
  -7   3   7    1.39    0.26
  -7   4   2    5.39    0.27
  -8   4   3    2.22    0.20
  -7   4  -1    2.94    0.18
 -10   4  -1    0.00    0.09
  -7   4   0    2.48    0.19
  -7   4   1  237.53    1.39
  -5   3   5   18.40    0.45
  -8   4   2    9.47    0.32
  -6   2   8  159.22    1.25
 -13   3   7    1.00    0.11
 -10   4   0    0.64    0.11
 -10   4   2    2.44    0.18
  -8   4   0    1.30    0.15
  -8   4   1    0.99    0.16
  -9   4   0    0.01    0.11
  -8   2   9  497.12    2.28
  -4   3   3   83.39    0.85
  -5   2   7  168.11    1.23
  -9   3   7    0.53    0.19
  -7   3   6    3.22    0.25
  -5   3   4    6.35    0.29
 -13   2   9   13.80    0.25
  -6   3   5    2.46    0.23
  -4   3   2  622.65    2.18
 -13   3   6    0.33    0.09
  -9   2   9   20.83    0.51
 -12   2   9    2.79    0.17
 -10   2   9   91.42    1.00
  -7   2   8   30.07    0.56
 -11   2   9    0.28    0.17
 -14   2   8    0.45    0.07
 -12   3   6    0.50    0.11
  -5   3   3   65.45    0.74
 -13   3   5    0.38    0.09
  -7   3   5    2.66    0.22
  -6   2   7    4.97    0.26
  -6   3   4    2.68    0.23
  -4   3   0   53.98    0.60
 -11   3   6    0.26    0.14
 -10   3   6   15.85    0.44
  -8   2   8  480.47    2.19
 -13   2   8    0.26    0.08
 -13   3  -1    0.74    0.07
 -11   3   5    9.74    0.31
  -9   2   8   91.14    0.98
  -9   3   5    0.26    0.16
  -7   3   4   65.75    0.78
  -6   3   3   24.14    0.46
  -5   3  -3   19.65    0.33
 -13   3   0   14.16    0.22
 -12   2   8    0.19    0.10
 -10   3   5   72.96    0.86
  -5   3   1    8.34    0.26
 -12   3  -2    0.06    0.06
 -11   2   8    4.83    0.26
 -10   2   8    9.72    0.36
  -7   2   7   90.06    0.91
  -8   3   4  112.48    1.03
  -5   3  -2    2.91    0.15
  -5   3  -1   41.27    0.50
  -6   3   2   61.87    0.69
 -13   2   7    2.52    0.14
 -12   3  -1    0.40    0.07
  -7   3   3    8.04    0.29
  -6   2   6  233.99    1.40
  -6   3  -3    3.89    0.17
 -12   3   0    2.03    0.12
  -8   2   7    6.16    0.28
  -6   3   1   11.20    0.29
  -8   3   3   27.90    0.50
  -7   3   2    1.10    0.17
  -6   3  -2    5.42    0.20
 -12   2   7    0.57    0.13
  -7   3  -3    0.41    0.11
  -6   3  -1    0.03    0.11
  -6   3   0    5.35    0.21
 -11   3  -1    0.45    0.09
  -9   3  -3   10.93    0.26
  -8   3  -3    1.83    0.13
 -14   1   8    0.55    0.06
 -11   2   7    5.79    0.26
 -11   3   0    0.80    0.11
  -8   3   2   11.01    0.33
  -7   3   1    3.63    0.20
 -10   3  -1    2.05    0.15
 -10   3   1    3.93    0.21
  -9   3  -2    0.65    0.11
  -8   3  -2    0.12    0.10
  -8   3   1   46.39    0.59
  -7   3  -1    6.37    0.22
  -7   3   0   18.49    0.36
  -9   3   1    0.44    0.14
  -9   3   0    0.16    0.12
 -14   2   4    3.21    0.13
 -13   1   8   26.90    0.34
 -13   2   5    8.82    0.23
 -15   1   6    0.54    0.06
 -13   2  -3    2.31    0.11
 -14   1   7    7.75    0.17
 -14   2   2    0.23    0.07
 -12   1   8   23.54    0.38
 -14   2   1    0.16    0.06
  -9   1   8    1.55    0.21
 -13   2   4    0.13    0.08
 -12   2   5    8.32    0.26
 -11   1   8    0.01    0.13
 -10   1   8    7.26    0.32
  -6   2   4  459.43    1.80
 -13   2  -2    8.16    0.18
 -11   2   5    3.03    0.21
  -8   2   5   75.25    0.81
 -13   1   7    1.70    0.12
 -13   2   3    0.37    0.09
 -12   2   4    5.03    0.21
  -7   1   7   77.41    0.77
 -14   1   6    1.04    0.08
 -13   2  -1    1.78    0.09
 -13   2   2    0.52    0.09
 -12   2  -3    0.99    0.09
  -7   2   4    6.87    0.26
 -15   1   4    0.05    0.05
 -12   1   7    9.32    0.25
 -12   2   3    3.75    0.17
 -11   2  -4    3.09    0.14
 -11   2   4   -0.04    0.10
 -15   1   3   19.17    0.27
 -12   2  -2    5.64    0.16
  -8   2   4  186.34    1.22
 -12   2   2   10.57    0.26
 -11   1   7   17.53    0.37
  -9   2   4   93.57    0.91
 -13   1   6    0.44    0.08
  -9   1   7    5.77    0.28
 -15   1   1    0.30    0.06
 -12   2   1    0.69    0.10
 -11   2   3    0.59    0.12
 -10   1   7   12.65    0.36
 -10   2  -4    0.06    0.08
  -7   2   3   31.92    0.48
 -10   2   3    8.99    0.30
 -14   1   4    0.05    0.06
 -12   1   6    2.02    0.15
 -11   2  -2    0.32    0.08
 -11   2   2   91.47    0.76
  -8   2   3  100.18    0.86
 -14   1  -2    1.17    0.08
 -11   2  -1    0.10    0.08
 -11   2   1  100.16    0.76
 -14   1   3    1.95    0.11
 -10   2  -3   17.45    0.29
 -10   2   2   19.11    0.38
 -15   0   5    7.29    0.16
 -13   1  -4   15.80    0.25
 -11   1   6   59.41    0.65
  -8   2   2   54.81    0.62
 -14   1   2    2.67    0.12
 -10   2   1    0.67    0.11
  -8   1   6   11.50    0.33
 -14   0   6    1.70    0.09
 -14   1   0    3.56    0.13
 -14   1   1    0.05    0.06
 -13   0   7    1.94    0.10
 -13   1   4    8.48    0.21
  -9   1   6    0.08    0.13
  -9   2   1   36.95    0.51
  -7   2   1   36.35    0.47
  -8   2   1    1.54    0.13
  -6   2  -3   12.86    0.24
 -13   1  -3    4.37    0.14
  -9   2  -1    6.11    0.21
  -9   2   0  109.00    0.82
  -8   2  -3  174.07    0.92
 -13   1   3    0.30    0.08
  -7   2  -3  102.49    0.68
  -6   2  -2   87.90    0.63
  -8   2  -2  107.61    0.74
  -8   2  -1    1.24    0.13
  -7   2  -2    0.07    0.09
  -7   2  -1   19.12    0.32
 -15   0   3    6.89    0.17
 -13   1  -2    4.35    0.14
 -12   1   4    1.28    0.12
 -13   1   2    2.83    0.13
 -12   1  -4   12.37    0.23
 -13   1   1    1.40    0.10
 -15   0   1   23.81    0.30
 -13   1   0    0.27    0.06
 -11   0   7   40.45    0.45
  -9   1   5   34.35    0.53
  -8   1   5    0.85    0.15
 -15  -1   5    1.27    0.06
 -12   1   3    7.62    0.22
 -11   1  -5   -0.02    0.07
 -11   1   4    0.08    0.09
 -12   1  -3    4.48    0.15
  -9   0   7   20.37    0.41
 -14  -1   6    0.68    0.06
 -13   0   5    0.42    0.08
 -12   0   6    1.28    0.10
 -10   1   4   12.56    0.30
 -15  -1   4    0.02    0.04
 -12   1  -2   11.48    0.22
 -12   1   0  100.66    0.64
 -11   1  -4   26.66    0.33
 -11   1   3   32.75    0.43
 -14   0  -2    1.66    0.09
  -9   1   4   80.65    0.75
 -14   0   2  129.12    0.74
 -10   1  -5   29.10    0.35
  -8   1   4   22.75    0.39
 -11   1   2    0.09    0.09
 -14   0   0   29.49    0.34
 -11   1  -3    0.21    0.07
 -10   1   3   31.95    0.43
 -15  -1   2    0.09    0.03
 -14  -1   5    1.19    0.07
 -13  -1   6    0.32    0.05
 -11   1  -2  147.97    0.74
 -11   1   1   20.70    0.31
 -15  -1   1    0.16    0.03
 -11   1   0   17.65    0.27
 -10   0   6   16.74    0.29
  -9   1   3   24.62    0.38
   6   2 -11   77.39    3.69
  14   0 -10    3.07    0.40
   5   3 -10   26.48    2.00
   6   0 -10  898.77    8.60
   9   1 -12  122.16    5.42
  12   1 -12   67.17    1.87
  10   3 -12   14.97    1.30
  11   3 -12    0.24    0.62
   6   1 -11   87.63    3.19
   7  -1  -9   20.82    1.49
   8   1 -12    9.51    2.03
  13   0 -11    4.98    0.57
  13   1 -12   17.86    0.87
   3   2  -9    3.08    1.00
   4   2 -10   44.41    2.37
   6   3 -11   16.50    1.79
   7   0 -11    7.72    1.53
   7   2 -12    4.09    2.13
  10  -1 -10    9.26    1.25
   8   3 -12   32.30    2.23
   9  -1 -10    3.50    1.21
  11  -1 -10  116.25    2.68
   4   1 -10    0.52    0.94
   5  -1  -8   94.15    2.54
   5   2 -11   98.31    3.71
   7   1 -12    1.18    1.71
  11   2 -13   28.47    1.52
   8  -1 -10    5.11    1.29
  10   2 -13   19.79    1.71
   5   1 -11    7.07    1.50
  11   1 -13   42.61    1.95
  12   0 -12    6.21    0.75
  10   1 -13    0.35    1.45
   7   3 -12   13.76    1.75
  12   1 -13    4.33    0.64
   8   0 -12    0.10    1.14
   5   3 -11    0.31    1.38
   6   1 -12    7.41    1.78
  10   3 -13    0.31    0.80
   3   2 -10    9.88    1.47
   4   2 -11   33.57    2.31
   9  -1 -11  169.55    3.98
   4   0 -10   38.67    1.96
   6   3 -12    4.72    1.44
  12  -1 -11    7.68    0.79
   2   2  -9   59.92    2.24
   5   0 -11   75.54    2.87
   6  -1 -10   65.92    2.56
   8  -1 -11  111.16    3.34
   7   1 -13    0.86    1.52
  10   2 -14    0.73    1.13
   5   1 -12   69.65    3.00
   9   0 -13   34.35    2.31
   6   0 -12    2.69    1.29
   7  -1 -11  604.00    7.35
   7   3 -13    3.97    1.28
  10  -1 -12   32.93    1.83
   9  -1 -12   87.51    3.03
  11  -1 -12   55.79    1.83
   7   0 -13  282.68    5.59
   4   2 -12   44.35    2.53
   3   1 -11   11.78    1.46
  10   0 -14    2.18    0.94
   2   2 -10   85.31    2.73
   6  -2  -8  228.46    3.69
   6   3 -13    0.30    1.15
   2   1 -10   63.08    2.31
   5   1 -13   27.05    2.25
   5   2 -13   10.26    1.81
   7  -2  -9  236.70    3.96
   8   3 -14    0.74    0.95
   8   0 -14    5.55    1.39
   4  -1 -10    0.07    1.06
   5  -1 -11    8.77    1.49
  10  -1 -13    0.82    0.79
  11  -1 -13   43.83    1.58
   6   2 -14   -0.41    1.46
   8  -2 -10  142.05    3.22
   9  -1 -13   39.80    2.10
   1   1  -9    0.84    0.77
   3  -1  -9  106.46    2.89
   3   0 -11    3.48    1.12
   4   0 -12   87.44    3.04
   8  -1 -13   36.23    2.18
   8   1 -15   10.36    2.39
   8   2 -15    0.44    1.35
  12  -1 -13    3.85    0.55
   2   0 -10  376.72    5.48
   3   1 -12  199.87    4.43
   3   2 -12   29.93    2.10
   5   0 -13  149.43    4.05
   7  -2 -10   65.97    2.33
   4   2 -13  170.02    4.31
   2   1 -11   97.87    2.95
   2   2 -11    4.79    1.33
   9   0 -15    1.11    1.41
   4  -1 -11   56.64    2.40
   5  -1 -12   71.70    2.83
   8  -2 -11   20.41    1.56
   3  -1 -10   15.29    1.40
   6  -2 -10  181.82    3.66
   9  -1 -14    7.15    1.27
  10  -1 -14    5.57    0.85
  11  -1 -14    1.19    0.60
   1   0  -9  247.93    4.19
   1   1 -10  185.66    3.73
   1   2 -10  169.48    3.48
   6  -1 -13  147.63    3.92
   9   1 -16    6.09    3.15
   6   1 -15    1.32    1.44
   7   0 -15   36.37    2.31
   8  -1 -14    0.95    1.04
   2  -1  -9   81.00    2.49
   3   1 -13    5.96    1.49
   5  -2 -10   60.36    2.24
   2   1 -12   20.00    1.64
   6  -2 -11   68.31    2.45
   8  -2 -12    3.30    1.09
   2   2 -12   68.71    2.59
   3  -1 -11   12.88    1.48
   4   2 -14    0.61    1.07
   5  -1 -13   26.73    2.01
   0   1  -9   95.97    2.47
   7   1 -16    0.34    1.68
   1   1 -11  172.18    3.75
   7  -2 -12    2.08    1.09
   7   2 -16    2.26    1.09
   8   0 -16    3.37    1.37
   9  -1 -15    8.76    1.16
  10  -1 -15   13.63    1.03
   2  -1 -10   70.96    2.48
   3   0 -13  274.31    5.25
   5   2 -15    0.74    1.23
   6  -1 -14    2.80    1.28
   1   2 -11    1.57    1.12
   4   0 -14  140.91    3.92
   2   0 -12  189.08    4.23
   5  -2 -11   95.47    2.83
   8  -1 -15    4.73    1.09
   5   0 -15  190.12    4.44
   8  -2 -13    3.86    1.06
   1   0 -11    5.77    1.32
   2   1 -13   69.07    2.77
   0   1 -10   14.54    1.23
   1  -1  -9    0.27    0.81
   3  -2  -9    3.80    0.97
   4   1 -15   40.50    2.52
   5  -1 -14   77.96    2.95
   3   2 -14   18.15    1.65
   1   1 -12   19.91    1.69
   2   2 -13    2.64    1.20
   4   2 -15    1.14    1.09
   6   0 -16  155.39    3.96
   4  -2 -11   33.91    1.90
   5  -2 -12  146.92    3.53
   6  -1 -15    1.92    1.12
   0   0 -10  220.11    4.12
   6  -2 -13    6.32    1.20
   1  -1 -10  200.28    3.98
   3  -1 -13    6.21    1.45
   5   2 -16   76.61    2.47
   8  -1 -16   61.15    2.23
   9  -2 -14    0.37    0.69
   0   1 -11  256.87    4.37
   2  -2  -8  144.38    2.86
   4  -1 -14   62.31    2.62
   8  -2 -14   40.84    1.80
   2  -1 -12   20.53    1.69
   7   0 -17    0.80    1.08
  -1   1  -9    0.13    0.76
   2   1 -14  250.11    4.94
   5  -1 -15  295.02    5.19
   6   1 -17   45.44    2.95
   7  -2 -14   56.05    2.16
   2  -2  -9   60.18    2.11
   4  -2 -12   42.82    2.13
   1   1 -13    7.92    1.36
   3  -2 -11   76.20    2.62
   4   1 -16   54.46    2.76
   5  -2 -13    8.51    1.24
   1  -1 -11  175.05    3.95
   0  -1  -9   99.93    2.69
   2   0 -14  698.18    8.10
   3   0 -15   41.29    2.26
   3   2 -15   39.56    1.93
   6  -2 -14    0.64    0.99
   6  -1 -16   34.23    1.88
   1   0 -13 1009.21    9.58
   2  -2 -10   79.50    2.54
   2  -1 -13   71.70    2.86
   3  -1 -14   44.04    2.26
   4   0 -16  513.65    6.75
   4   2 -16   14.56    1.31
   5   1 -17   31.49    2.34
  -1   1 -10    7.65    1.08
   0   1 -12  170.33    3.70
   8  -2 -15    1.16    0.72
   3  -2 -12   28.14    1.86
   4  -2 -13  136.16    3.48
   0  -1 -10   14.95    1.39
   1  -2  -8  295.26    4.07
   1  -1 -12   21.42    1.83
   5  -2 -14   67.64    2.47
   7  -2 -15    6.87    1.06
   5  -1 -16  377.67    5.46
   5   0 -17   21.87    1.66
   1   1 -14   27.83    1.88
   3   1 -16   96.10    3.21
   6  -2 -15   20.01    1.44
  -1   1 -11  869.22    7.53
   0  -1 -11  255.06    4.75
   2  -1 -14  236.51    4.83
   4   1 -17   21.70    1.81
   0   1 -13    8.43    1.31
   4  -2 -14    0.83    1.05
   6  -1 -17   18.51    1.33
   1  -1 -13    6.60    1.43
  -1  -1  -9    0.14    0.94
  -1   0 -11    6.14    1.19
  -2   0  -8   36.96    1.50
   5  -2 -15    0.57    0.80
  -2   1  -9   25.02    1.17
   0  -1 -12  187.63    4.27
   5  -1 -17   17.95    1.34
  -1   1 -12    5.15    1.12
   1  -2 -11    2.59    1.07
   2   1 -16   16.69    1.65
  -1  -1 -10    8.52    1.20
   2  -1 -15   31.58    1.99
   6  -2 -16   14.80    1.13
   1  -1 -14   25.79    1.94
   3  -3  -9   17.79    1.19
   3   1 -17    0.97    1.03
   4  -2 -15    2.34    1.01
   0   1 -14    0.30    1.09
   3   0 -17    8.89    1.28
  -2   0 -10    1.39    0.88
  -1  -1 -11  924.17    8.91
   1  -2 -12    3.37    1.05
   3  -3 -10   72.19    2.12
   4  -1 -17   13.12    1.24
   0  -2 -10  137.94    3.29
   0  -1 -13    5.83    1.27
   4  -3 -12    0.77    0.83
  -2  -1  -8    0.16    0.73
  -1   1 -13    4.92    1.17
   3  -3 -11    9.21    1.12
  -1   0 -13  228.74    4.57
   2  -3  -8   43.76    1.57
   2  -2 -14   23.17    1.67
  -2  -1  -9   28.19    1.68
   0  -2 -11   30.34    1.85
   1  -1 -15   40.55    2.17
   2  -3  -9   26.78    1.39
  -1  -1 -12    4.94    1.22
   1  -2 -13   43.77    2.19
   1   1 -16    0.27    1.00
   4  -2 -16   10.72    1.18
  -1  -2  -8   87.33    2.39
   0  -1 -14    0.43    1.16
   0   1 -15    3.55    1.15
   2  -3 -10    0.28    0.82
   3  -1 -17    0.97    0.84
   4  -3 -13    2.36    0.88
  -2  -1 -10  443.14    5.99
   3  -3 -12    1.95    0.91
  -1  -2  -9  638.85    6.59
   0  -2 -12    5.82    1.34
   5  -3 -14   -0.20    0.71
  -2   0 -12  124.86    3.39
   2  -3 -11  100.56    2.68
  -1  -1 -13    4.18    1.35
  -1   1 -14  182.45    3.87
  -1  -2 -10   69.48    2.47
   1  -2 -14    1.63    1.12
   1  -3  -9   -0.06    0.78
   1  -3  -7    2.00    0.66
   1  -1 -16    1.27    1.00
   4  -3 -14    4.64    0.88
  -1  -2 -11   33.36    2.03
   0  -2 -13    3.06    1.14
   0  -1 -15    3.26    1.17
   1  -3 -10   87.52    2.49
   2  -1 -17   65.32    2.18
  -3  -1  -8  305.44    4.42
  -3  -1  -7    8.67    0.90
  -2   1 -13   46.62    2.09
   0   0 -16   37.20    1.94
   1   0 -17   29.00    1.66
  -1  -1 -14  175.17    4.22
   0   1 -16   14.85    1.32
   1  -3 -11   50.54    2.06
  -3  -1  -9   72.63    2.46
  -3   0 -11    0.98    0.89
  -2  -2  -8   53.09    2.03
  -2  -2  -7    8.83    1.03
  -1  -2 -12   25.28    1.93
  -1   0 -15   22.96    1.72
   1  -2 -15   18.16    1.54
   3  -3 -14    9.52    1.13
  -2  -2  -9  249.71    4.41
  -3  -1 -10  716.04    7.83
  -1   1 -15    3.22    1.02
   0  -2 -14    9.83    1.35
   0  -3  -9   24.01    1.47
   0  -3  -8   19.41    1.20
   1  -3 -12   -0.80    0.91
  -2  -2 -10   73.28    2.65
  -2  -1 -13   48.24    2.45
   0  -3  -7  156.50    2.80
   0  -1 -16   16.92    1.51
   1  -1 -17   18.05    1.35
  -2   0 -14  155.15    3.79
  -1  -2 -13   29.38    2.06
   0  -3 -10    4.89    0.99
  -3  -1 -11  132.78    3.74
  -1  -1 -15    3.66    1.19
   2  -3 -14   -0.21    0.88
  -2  -2 -11  159.12    4.02
   0  -3 -11   82.73    2.70
   0  -3  -6    6.47    0.78
   3  -3 -15    0.74    0.73
   1  -3 -13    3.55    0.95
   1  -2 -16   22.88    1.55
   0  -2 -15    0.89    0.92
  -3  -1 -12   12.16    1.70
  -2  -1 -14   33.33    2.15
  -3   0 -13   20.27    1.76
  -2  -2 -12   63.51    2.79
  -1  -2 -14    9.28    1.48
   0  -3 -12    4.12    1.17
  -4  -1  -8  110.94    2.92
  -4  -1  -7  289.93    4.19
  -3  -2  -8   22.56    1.63
  -1  -3  -9   46.91    2.04
  -1  -3  -8    2.18    0.92
  -3  -2  -9  984.78    9.17
  -3  -2  -7   63.74    2.14
  -1  -3  -7   88.97    2.33
   1  -3 -14   13.59    1.36
   2  -3 -15    0.77    0.79
  -4  -1  -6   70.91    1.97
  -3  -2  -6   57.62    1.96
  -1  -3 -10    6.51    1.14
  -4  -1 -10  164.90    4.15
  -3  -2 -10  212.36    4.65
  -1  -1 -16   -0.26    0.79
   0  -3 -13    0.55    1.06
  -3  -1 -13  150.76    4.17
  -2  -2 -13   81.41    3.12
  -1  -3 -11    2.01    1.18
  -1  -3  -6  105.44    2.40
  -2  -1 -15    1.79    1.22
   0  -2 -16   33.20    1.76
  -3  -2 -11   65.03    2.93
  -1  -2 -15    7.72    1.36
  -4  -1 -11    5.36    1.43
  -4   0 -12  164.98    4.08
  -1  -3 -12    0.24    1.16
   1  -3 -15    0.09    0.83
  -3  -2 -12   49.13    2.79
  -2  -2 -14   29.26    2.15
   0  -3 -14   80.66    2.76
  -5   0  -7  221.37    3.14
  -2  -3  -9  607.20    7.22
  -2  -3  -8  571.60    6.62
  -2   0 -16   70.99    2.66
  -5   0  -9    2.76    0.95
  -2  -3 -10   -0.16    1.02
  -2  -3  -7  368.87    5.08
  -4  -2  -8   11.33    1.62
  -1  -3 -13  112.04    3.44
  -4  -2  -7  470.94    6.26
  -5  -1  -8   50.42    2.33
  -5  -1  -7  156.45    3.54
  -4  -2 -10   12.41    1.96
  -3  -2 -13  108.47    3.93
  -3   0 -15   10.51    1.62
  -2  -3  -6   24.53    1.42
  -5  -1  -9   28.72    2.07
  -4  -2  -6  102.41    2.88
  -5  -1  -6   55.98    2.06
  -2  -2 -15   15.09    1.73
  -5   0 -11  133.51    3.88
  -4  -2 -11   96.43    3.85
  -1  -3 -14    3.89    1.37
  -5  -1  -5  282.16    4.39
  -3  -3  -8  246.69    5.10
  -2  -3  -5    1.28    0.76
  -4   0 -14    2.06    1.31
  -3  -2 -14    0.26    1.29
  -4  -2 -12  147.23    4.84
  -3  -3  -7  175.93    4.10
  -3  -3  -6   22.16    1.74
  -5  -2  -9  403.35    7.63
  -5  -2  -8  646.29    9.00
  -6   0  -8   21.79    1.54
  -4  -2 -13   95.72    4.00
  -5  -2 -10    7.32    1.93
  -5  -2  -6   96.32    3.32
  -3  -3 -12   94.38    3.73
   0  -4 -12    3.40    1.09
  -5   0 -13    2.73    1.78
  -3  -2 -15   -0.30    1.05
  -6   0 -10   57.87    2.87
  -6   0  -6  767.88    6.73
  -5  -2 -11    3.26    1.95
  -4  -3  -9  178.34    5.02
  -4  -1 -15  140.96    4.12
  -6  -1  -6    6.52    1.18
  -5  -2  -5   12.43    1.46
  -4  -3 -10  339.31    6.96
  -3  -3 -13    6.92    1.61
  -1  -4 -11   -0.08    1.08
  -4  -2 -14    1.61    1.55
  -5  -2 -12   32.51    2.86
  -4  -3 -11   26.85    2.49
  -6  -1  -5   44.88    2.10
  -1  -4 -12    5.43    1.20
  -3  -3  -4   44.47    2.07
  -6  -2  -8  295.34    6.69
  -5  -1 -14    4.60    1.67
  -6  -2  -9   18.86    2.29
  -6  -2  -7  109.20    4.00
  -6   0 -12    5.00    2.03
  -4  -3 -12   11.66    1.75
  -3  -3 -14    1.54    1.10
  -2  -4 -10    0.01    1.14
  -6  -2 -10    0.87    1.82
  -6  -1 -12    9.44    2.11
  -5  -2 -13   59.91    3.11
  -4  -3  -5  130.71    3.50
  -2  -4 -11    2.85    1.18
  -1  -4 -13   13.86    1.29
  -6  -2  -6   33.14    2.21
  -6  -1  -4    0.55    0.94
  -5  -3  -9    0.58    1.55
  -5  -3  -8   28.63    2.25
  -6  -2 -11    0.60    1.71
  -5  -3 -10    1.16    1.58
  -5  -3  -7    1.93    1.47
  -4  -3 -13   -0.37    1.19
  -7  -1  -8    0.09    1.18
  -7  -1  -7    6.45    1.46
  -7   0  -9    6.97    1.44
  -7   0  -7    0.38    0.91
  -6  -2  -5   26.65    1.99
  -6  -1 -13   -0.59    1.37
  -4  -3  -4    2.20    1.10
  -7  -1 -10   15.24    2.13
  -5  -3 -11    6.92    1.52
  -6  -2 -12    3.64    1.60
  -7  -1 -11    3.75    1.65
  -5  -3 -12   17.52    1.86
  -3  -4  -7    2.10    0.94
  -7  -2  -8    0.35    1.45
  -7   0 -11   25.57    2.19
  -7   0  -5  163.47    3.62
  -7  -2  -9    0.37    1.35
  -7  -2  -7  102.58    3.58
  -6  -3  -9    6.76    1.61
  -6  -3  -8   10.79    1.75
  -6  -2 -13   36.09    2.17
  -3  -4  -6  115.62    2.98
  -6  -3  -7   54.77    2.62
  -4  -3  -3  153.53    3.35
  -7  -1 -12    3.37    1.23
  -5  -3  -4   16.21    1.49
  -4  -4  -9   -0.16    1.03
  -4  -4  -8   -0.12    0.98
  -7  -2 -11    7.50    1.48
  -6  -3  -6   18.06    1.60
  -4  -4 -10    0.43    1.02
  -6  -3 -11    2.82    1.14
  -8  -1  -8    1.49    0.97
  -8  -1  -7    0.27    0.81
  -4  -4 -11    0.67    0.77
  -3  -4  -5    3.19    0.82
  -8  -1  -9    3.89    1.03
  -6  -3  -5  161.80    3.36
  -8  -1  -6    0.37    0.54
  -8   0  -8   89.75    1.96
  -7  -2 -12    5.22    0.98
  -7  -2  -4   18.63    1.22
  -7  -1  -3   10.06    0.96
  -8  -1 -10    0.11    0.75
  -6  -3 -12    0.09    0.66
  -8  -1  -5    0.82    0.54
  -8   0  -6    4.28    0.59
  -8  -2  -8    8.59    1.07
  -8  -2  -7    4.60    0.89
  -7  -3  -8    0.97    0.80
  -7   0  -3  157.36    2.68
  -5  -4  -9    1.08    0.65
  -8  -2  -9    0.93    0.74
  -8  -1 -11    0.60    0.65
  -7  -3  -9   17.50    1.27
  -7  -3  -7   29.18    1.47
  -6  -2  -2   72.84    1.84
  -8  -2  -6    0.50    0.58
  -5  -4  -7    1.34    0.62
  -8  -2 -10    1.61    0.69
  -7  -3 -10    0.34    0.55
  -7  -3  -6   71.21    2.01
  -7  -3  -5    1.21    0.58
  -7  -3 -11    6.68    0.67
  -8   0  -4    1.29    0.42
  -4  -4  -4    0.44    0.41
  -9  -1  -8    3.61    0.50
  -9  -1  -7    0.01    0.33
  -9  -1  -6    1.84    0.37
  -7  -3  -4    0.22    0.44
  -6  -4  -9    0.42    0.43
  -6  -4  -8   -0.04    0.42
  -9  -1  -9    1.79    0.45
  -7  -2  -2    0.01    0.35
  -6  -4  -7    3.05    0.52
  -6  -2  -1   32.54    1.12
  -2   0 -10    1.14    1.20
   3  -1 -10   13.91    1.58
   3   1 -16   92.03    3.78
  -4   2 -11   86.23    2.91
  -2   3 -14   11.99    1.25
   1   2 -16   24.56    1.92
   4  -1 -10    0.57    0.96
   7   1 -16    0.12    0.63
  -4   1  -9   82.12    2.93
  -3   1 -11  141.44    4.03
   1   1 -15   41.28    2.55
  -1   0 -11    5.96    1.56
   0   0 -12 2321.49   16.25
   6   0 -14  682.30    7.50
   3  -1  -9   92.42    2.69
   4  -1  -9    5.36    1.10
   4   0 -14  149.95    4.56
   5   1 -16  396.55    6.42
  -2   1 -12   97.85    3.58
   0   1 -14    0.25    1.34
  -3   2 -12   47.02    2.37
  -1   1 -13    4.34    1.65
   0   2 -15    0.83    1.05
   2   1 -15   33.68    2.48
   2   2 -16   26.65    2.14
  -4   1  -8  148.56    3.57
  -2   2 -13   78.62    2.93
  -1   2 -14    9.17    1.43
  -4   2 -10   13.96    1.67
  -3   1 -10  775.88    8.62
  -2   0  -8   36.14    1.86
   0   3 -15   41.31    2.09
   1   1 -14   25.96    2.38
   3   1 -15  415.09    7.51
   3   2 -16   -0.07    1.73
  -2   3 -13   20.93    1.58
  -1   3 -14    3.57    1.20
   1   2 -15   18.76    1.89
   5   0 -13  154.13    4.26
   7   1 -15   70.71    2.14
  -4   1  -7  406.74    5.31
  -2   1 -11  429.49    6.77
  -1   1 -12    5.11    1.71
   0   1 -13    6.39    1.64
   5   1 -15  312.94    6.22
   6   1 -15    1.05    1.24
  -3   2 -11   66.66    2.68
  -1   0  -9   65.86    2.49
  -3   1  -9   80.57    2.92
   0   2 -14    9.89    1.68
   1   0 -11    4.16    1.66
   2   1 -14  232.28    5.64
   6   2 -16   13.57    1.33
  -4   2  -9  131.08    3.48
  -2   2 -12   64.21    2.81
   0   0 -10  200.57    4.35
  -1   2 -13   29.19    2.10
   2   2 -15   89.14    3.55
   6   0 -12    2.88    1.34
   1   1 -13    6.51    1.89
   3   1 -14   45.97    3.06
   4   0 -12   98.86    3.58
  -3   3 -11   30.38    1.86
  -2   1 -10  413.36    6.33
   0   3 -14  103.03    3.32
   0   1 -12  175.97    4.69
   3   2 -15   41.24    2.93
   7   1 -14   97.18    2.68
  -3   1  -8  344.20    5.20
  -3   2 -10  224.50    4.64
  -2   3 -12   22.03    1.77
  -1   3 -13  115.66    3.37
   1   2 -14    0.93    1.54
   8   2 -15    0.19    0.54
   2   3 -15    1.08    1.46
   6   1 -14    3.88    1.36
   0   2 -13    2.07    1.54
   2   1 -13   67.33    3.21
   4   2 -15   -0.07    1.93
  -2   2 -11  153.39    3.99
  -1   2 -12   25.41    2.19
  -2   1  -9   29.38    2.08
   3   3 -15    1.16    2.34
   5   0 -11   81.64    3.04
   2   0 -10  349.35    5.60
   2   2 -14   21.93    2.24
   3   1 -13    5.87    1.89
  -3   3 -10   46.03    2.24
  -1   1 -10    8.49    1.54
   0   1 -11  228.03    5.12
   0   3 -13    1.90    1.47
   0   4 -13    4.07    1.24
   7   1 -13   -0.82    1.04
   1   2 -13   43.49    2.77
   3   2 -14   15.18    2.41
  -2   3 -11    0.35    1.13
  -1   3 -12    0.06    1.32
   5   1 -13   28.44    2.65
   6   1 -13  141.78    3.93
   2   1 -12   18.14    2.14
   2   3 -14    0.78    1.76
   6   0 -10 1263.88    9.38
  -2   1  -8    0.74    1.07
  -2   2 -10   73.66    2.89
   0   2 -12    5.02    1.76
  -1   2 -11   31.99    2.40
  -1   1  -9   -0.66    1.38
   2   2 -13    1.28    1.88
   3   1 -12  210.77    5.36
   0   1 -10   13.87    1.77
   1   3 -13    3.76    1.76
   1   4 -13   -0.23    1.27
   3   0  -9   42.37    2.18
  -3   3  -9   -0.36    1.30
   7   1 -12    0.45    1.21
   0   3 -12    4.88    1.73
   1   2 -12    1.93    1.83
  -2   3 -10    0.27    1.44
  -2   4 -10    0.18    1.16
   0   4 -12    5.97    1.36
   3   2 -13  222.89    5.84
   5   0  -9 1279.86    9.71
   8   3 -14    0.51    0.77
  -1   3 -11    1.95    1.42
  -1   4 -11   -0.42    1.37
   5   4 -14    4.68    1.46
   7   3 -14   11.43    1.45
   8   2 -13    2.49    0.90
  -1   2 -10   61.66    2.85
   1   1 -10  169.97    4.37
   4   2 -13  166.92    5.69
   0   1  -9   91.00    3.06
   3   1 -11   12.50    2.04
   7   2 -13   16.95    1.64
   6   2 -13    7.29    1.97
   1   3 -12   -0.45    1.79
   3   3 -13    8.41    2.79
   9   3 -13    1.41    0.66
   7   1 -11  527.22    6.36
  -2   3  -9  703.66    7.95
   0   3 -11   95.92    3.63
   1   2 -11    1.20    1.63
   2   1 -10   66.61    2.99
   3   2 -12   31.42    3.02
  -2   2  -8   64.45    2.64
  -1   3 -10    7.35    1.79
   0   4 -11    5.35    1.83
  -1   4 -10  100.20    3.47
   0   2 -10  130.01    4.04
   1   5 -11    6.23    1.39
   4   4 -13    0.68    1.71
  -1   2  -9  651.08    7.85
   1   1  -9    1.15    1.30
   2   3 -12  236.15    6.11
   8   2 -12    2.72    1.03
   4   2 -12   45.47    3.38
   7   3 -13    4.32    1.34
   3   1 -10   13.25    1.96
   6   4 -13    0.43    1.28
   2   2 -11    3.18    1.83
   7   2 -12    3.01    1.38
   6   2 -12   52.22    2.98
   1   3 -11   51.35    3.18
   3   3 -12    2.01    2.80
   1   4 -11   26.65    2.68
   7   1 -10   71.28    2.65
   2   1  -9   71.19    2.94
   3   4 -12   54.87    3.33
   5   1 -10   77.11    3.46
   6   1 -10   68.17    3.02
  -2   2  -7   10.13    1.42
   3   2 -11   72.15    3.86
  -1   3  -9   50.07    2.76
   0   4 -10    1.10    1.90
  -2   4  -8   73.79    2.93
  -1   2  -8   80.56    3.07
  -1   4  -9   47.73    2.61
   2   3 -11  109.53    4.54
   5   3 -12   38.37    6.16
   8   2 -11   11.31    1.34
   8   4 -12    1.81    0.93
   3   1  -9  100.48    3.52
   4   2 -11   34.05    3.22
   7   3 -12   11.62    1.90
   2   4 -11   11.36    2.43
   5   4 -12   33.02    3.13
   6   4 -12    6.72    1.53
   7   2 -11   28.83    2.09
   6   2 -11   65.51    3.31
   1   3 -10   87.65    3.83
   4   1  -9    7.17    1.78
   4   5 -11    7.05    1.74
   1   4 -10    1.50    2.31
   3   3 -11    9.77    2.77
   7   1  -9   21.28    1.68
   3   4 -11    9.43    2.52
   5   1  -9  192.72    4.76
   5   5 -11    9.37    1.63
   6   1  -9    7.33    1.77
  -2   3  -7  378.40    5.82
   0   3  -9   25.85    2.52
   3   2 -10    9.98    2.56
   6   5 -11    3.77    1.14
  -1   3  -8    1.98    1.80
  -2   4  -7    8.30    1.81
   0   4  -9   84.58    3.64
  -1   4  -8  332.71    6.11
   4   4 -11   -0.22    2.59
   1   5  -9   11.50    1.76
   2   3 -10    0.00    2.16
   7   3 -11   20.27    2.27
   2   4 -10    0.87    2.58
   5   4 -11    0.51    2.95
  10   4 -10    0.17    0.61
   0   5  -8   23.29    2.23
   6   4 -11    2.01    1.82
   7   2 -10   40.29    2.35
   6   2 -10  167.66    4.91
   1   3  -9   -0.78    2.14
   4   5 -10    1.95    1.84
   3   3 -10   75.73    4.35
   7   1  -8  360.80    5.08
   9   3 -10    3.07    1.05
   1   4  -9   -0.03    2.08
   2   5  -9    1.79    1.88
   3   4 -10   65.99    4.45
   5   5 -10    5.93    1.80
   1   6  -7    3.06    1.12
   6   1  -8  115.34    3.45
   6   5 -10    0.70    1.26
   7   5 -10   29.70    1.57
   9   4 -10    0.62    0.94
  -2   3  -6   23.25    2.07
   0   3  -8   18.72    2.24
   3   2  -9    2.96    1.93
  -1   3  -7   75.55    3.05
   0   4  -8    4.87    2.28
  -1   4  -7    6.81    2.08
   1   5  -8   34.14    2.72
   7   3 -10   71.35    3.31
  10   4  -9   50.10    1.64
   2   4  -9   13.99    3.13
   4   2  -9   76.19    3.78
   5   4 -10    4.75    3.30
   6   4 -10    5.45    2.13
   0   5  -7    0.17    1.76
   2   6  -7    0.98    1.14
   7   2  -9  126.25    3.48
  -1   5  -6    0.18    1.74
   4   5  -9   -0.28    1.92
   6   2  -9   27.48    2.53
   1   4  -8  106.25    4.55
   1   6  -6   -0.05    1.25
   2   5  -8   72.09    3.56
   3   3  -9   20.38    3.18
   5   5  -9    1.18    1.79
   7   5  -9    4.26    1.20
   3   4  -9    1.15    2.60
   3   6  -7    2.65    1.17
   3   2  -8   72.03    3.26
  -2   3  -5    1.31    1.21
   0   4  -7    2.85    1.93
   4   4  -9   87.90    5.30
   8   3  -9    3.59    1.29
   8   4  -9    0.64    1.23
   9   5  -8   12.59    0.97
  -1   4  -6    1.22    1.98
   1   5  -7    4.40    2.08
   2   3  -8   39.96    3.37
   5   4  -9   20.03    3.63
   7   3  -9   -0.59    1.91
   2   4  -8   41.84    3.72
   2   6  -6   -0.26    1.20
   4   2  -8   77.60    3.65
   5   6  -7    0.21    0.84
   6   4  -9    3.12    2.10
   0   5  -6    1.70    1.92
  -1   5  -5   -0.10    1.87
   4   5  -8    0.31    1.74
   2   5  -7    0.70    2.12
   5   5  -8   18.13    2.15
   6   5  -8    4.00    1.55
   7   5  -8   -0.21    0.98
   9   4  -8    2.08    1.06
   1   4  -7    2.20    2.52
   3   4  -8   24.34    3.59
   3   6  -6    4.54    1.28
   8   4  -8    5.22    1.42
   1   5  -6    5.02    2.14
   3   2  -7   25.43    2.49
   3   5  -7    2.07    2.18
   4   4  -8   38.58    3.77
   2   6  -5    0.61    1.25
   5   6  -6    1.25    0.76
   6   6  -6    3.71    0.73
   5   4  -8    2.23    2.56
   0   5  -5    4.05    1.99
   2   4  -7   10.32    2.65
  -1   5  -4   49.48    2.76
   4   2  -7    8.47    2.47
   1   6  -4    7.10    1.33
   9   4  -7    2.70    1.10
   2   5  -6    6.75    2.33
   3   6  -5    1.46    1.00
   9   3  -7    0.57    1.04
   6   2  -7    3.33    1.77
   9   5  -6    5.20    0.83
   1   4  -6    7.12    2.50
   3   4  -7    6.63    2.74
  10   5  -5   -0.05    0.49
   5   6  -5   -0.02    0.87
   6   6  -5    0.89    0.60
   8   4  -7    0.17    1.15
   2   6  -4   21.24    1.65
   4   4  -7   18.80    3.47
   8   3  -7  466.62    5.62
   0   3  -5   43.79    2.29
   4   5  -6   25.79    2.69
   7   5  -6    0.51    1.09
  -1   4  -4  184.38    4.25
   0   5  -4   17.90    2.09
   1   6  -3    7.10    1.24
   3   6  -4    1.01    1.10
   5   5  -6    8.12    1.92
  -1   5  -3   59.62    2.89
   6   5  -6    0.82    1.22
   7   6  -4    1.87    0.57
   9   5  -5    0.04    0.68
   2   5  -5    3.88    2.16
   9   3  -6   24.37    1.49
  10   5  -4    0.87    0.50
   6   6  -4   10.48    0.90
   5   6  -4   12.67    1.01
  10   4  -5    6.85    0.87
   2   6  -3    8.26    1.24
   8   4  -6    3.45    1.28
   3   3  -6   27.07    4.06
   5   2  -6  885.94   10.01
   6   2  -6  216.00    4.12
   1   5  -4   36.48    2.63
   8   3  -6  387.43    4.82
   4   4  -6   45.81    3.35
   3   6  -3    1.39    1.01
   4   5  -5   31.61    2.60
   5   4  -6   85.45    3.70
   6   4  -6    1.92    1.72
   7   5  -5   16.30    1.30
   7   6  -3    2.53    0.57
   9   5  -4    1.54    0.67
   0   4  -4    7.80    1.93
   6   5  -5    2.10    1.27
   9   4  -5    9.49    1.11
  10   5  -3   -0.06    0.45
   0   5  -3   48.22    2.73
   6   6  -3    9.32    0.82
  -1   5  -2   39.96    2.37
   2   4  -5  172.27    4.67
   5   6  -3    7.65    0.92
  -1   4  -3   46.98    2.45
   2   5  -4   14.74    2.18
   8   2  -5   48.78    1.58
   9   3  -5    0.16    0.87
  10   4  -4    5.67    0.78
   2   6  -2   -0.52    0.92
   2   3  -5  244.68    6.02
   8   4  -5    1.73    1.13
   7   6  -2   -0.02    0.46
   9   5  -3    9.86    0.78
  10   5  -2    6.50    0.57
   1   4  -4  353.46    5.93
   1   6  -1    4.69    0.95
   7   2  -5  365.30    4.13
   7   5  -4   17.63    1.22
   4   4  -5  202.95    5.29
   4   5  -4   14.95    1.96
   6   6  -2    0.10    0.44
   8   3  -5   22.80    1.31
   3   3  -5   -1.29    3.96
   5   5  -4    9.94    1.53
   5   6  -2    8.48    0.83
   6   4  -5   15.21    1.79
   6   5  -4   18.64    1.39
   9   4  -4    4.21    0.88
   5   4  -5   53.67    2.60
  10   4  -3    3.54    0.64
   7   3  -5    1.38    1.18
   7   6  -1    0.65    0.43
   0   4  -3    1.46    1.52
  10   5  -1    3.58    0.48
   2   4  -4  148.23    4.11
   2   5  -3   47.28    2.38
   9   3  -4   64.25    1.75
   9   5  -2   17.24    0.86
   5   3  -5   24.35    2.22
   8   4  -4   55.77    1.90
   1   6   0    5.43    0.84
   6   6  -1    2.74    0.48
   7   5  -3    2.12    0.80
  -1   4  -2   59.51    2.24
   3   5  -3   10.50    1.70
   5   6  -1    4.93    0.66
   8   2  -4  155.90    2.32
   7   6   0    2.98    0.45
   4   5  -3   13.70    1.58
   6   5  -3    1.36    0.81
   9   4  -3   23.05    1.12
  10   4  -2    2.36    0.54
   5   5  -3    1.26    0.94
   8   3  -4   96.06    2.13
   1   4  -3    5.30    1.65
   6   4  -4   19.17    1.58
   9   5  -1    0.22    0.43
   5   4  -4   26.32    1.81
   6   6   0    0.19    0.42
   7   2  -4    7.14    0.87
   0   5  -1  123.50    3.03
   3   6   0   30.03    1.15
   1   6   1    2.48    0.62
   2   5  -2    0.50    1.28
   5   6   0    0.91    0.50
  -1   5   0   57.25    2.13
   7   3  -4   67.02    1.85
   7   5  -2   26.81    1.10
   8   4  -3    2.36    0.75
   9   3  -3   53.28    1.47
   0   4  -2    5.09    1.21
   2   4  -3  165.46    3.71
   3   5  -2    9.50    1.35
   6   5  -2    0.23    0.70
   6   6   1    0.63    0.39
   9   5   0    4.33    0.50
  10   4  -1    2.57    0.46
   2   6   1   83.99    1.65
   5   3  -4    8.12    1.24
   9   4  -2   50.49    1.30
   4   5  -2   31.34    1.52
   3   6   1    3.00    0.57
   5   6   1    0.01    0.40
   8   2  -3  100.90    1.72
   6   6   2    0.49    0.33
   7   5  -1    1.82    0.55
   8   3  -3   27.73    1.12
   9   5   1    2.87    0.42
   5   4  -3    0.63    0.94
   1   4  -2   -0.40    1.16
   2   5  -1   -0.31    0.80
   8   4  -2    8.33    0.72
  10   4   0    0.57    0.36
   2   6   2    3.38    0.50
   5   6   2    5.67    0.47
   6   5  -1    0.14    0.54
   9   3  -2   80.40    1.53
   9   4  -1   49.72    1.18
  -1   5   1    4.59    0.96
   3   5  -1   24.31    1.35
   3   6   2   11.39    0.66
   6   6   3    0.11    0.28
   5   5  -1   -0.10    0.61
   7   3  -3    8.36    0.78
   9   5   2   16.85    0.61
   4   5  -1   17.19    1.01
   1   5   0   54.34    1.70
   7   5   0   10.67    0.65
   5   6   3    6.53    0.44
  10   4   1    0.14    0.30
   9   5   3    4.54    0.34
   3   6   3    1.19    0.38
   6   4  -2    4.28    0.69
   8   4  -1    1.20    0.50
   0   5   1  105.78    2.04
   1   6   4   33.80    0.81
   2   5   0  128.07    2.28
   5   6   4    0.06    0.25
   6   5   0   30.92    0.96
   8   3  -2   11.61    0.69
   9   4   0   -0.07    0.34
   3   5   0   55.98    1.49
   5   5   0    0.32    0.47
   7   5   1    0.30    0.34
   8   2  -2   54.48    1.07
   9   3  -1    0.60    0.41
  10   4   2    1.01    0.28
  -1   5   2  169.03    2.32
   2   6   4    0.30    0.30
   4   5   0    0.22    0.43
   1   4  -1    2.67    0.84
   3   6   4    0.88    0.26
   7   3  -2    1.04    0.52
   1   5   1   11.50    0.77
   6   5   1    3.49    0.43
   9   4   1   59.91    1.04
   3   6   5   -0.02    0.24
   8   4   0    1.12    0.38
   2   4  -1   31.90    1.32
   6   4  -1    1.84    0.52
   7   5   2    6.06    0.39
  10   4   4   13.43    0.45
   0   4   0   36.11    1.26
   0   5   2  443.95    3.33
   8   3  -1   45.93    0.98
   3   4  -1    0.16    0.55
   3   5   1    8.62    0.58
   5   4  -1   12.72    0.71
   8   5   5    6.55    0.34
   9   3   0    0.12    0.28
   4   3  -2  578.46    3.90
   6   5   2    0.13    0.29
   9   4   2   14.04    0.50
   8   4   1   10.12    0.48
  -1   4   1    1.77    0.57
   8   2  -1    1.29    0.29
   5   5   2    2.46    0.32
   4   3  12   10.79    2.66
  -1   5   7    3.38    1.59
   2   4  13   16.83    2.21
   3   4   6  156.57    5.31
   4   2  14    0.96    1.76
   5   3   7    1.26    2.38
   5   3   8   30.01    3.47
   6   1   7    1.51    1.27
   0   5   9   11.57    2.02
   3   4  11   20.51    2.87
   5   2  12   24.54    3.05
   1   4   3   42.57    2.73
   5   3   6  372.69    8.03
   0   5  11   58.91    2.85
   3   4   5    4.35    1.70
   5   3  10    2.36    2.62
   6   2   7   85.10    3.76
   6   2   8  218.11    6.20
   0   5   7   -0.35    1.19
   4   3   3  162.98    4.61
   4   3  13    1.26    1.89
   5   2   3   67.10    3.00
   5   3   5  202.29    5.71
   6   1   5   26.55    1.63
   6   2   6   27.90    2.45
   6   2   9   13.93    2.60
   3   4  12   54.29    3.21
   1   5   8    2.84    1.63
   1   5   9    0.75    1.57
   4   4   7   55.98    3.72
   4   4   8    1.16    1.95
   4   4   9    0.58    2.11
   5   3  11    7.46    2.45
   0   5   6    1.59    1.48
   2   4   3    2.10    1.58
   6   2   5   19.70    1.82
   6   2  10    0.05    2.07
   4   4  10   -0.06    1.77
   5   3   4   17.78    2.22
   1   5  11   -0.41    1.30
   1   5   6   -0.38    1.46
   4   3   2    1.72    1.56
   4   4   5    7.07    1.83
   4   4  11    1.27    1.55
   5   3  12   16.78    2.39
   6   2  11    0.26    1.98
   0   5   5    3.12    1.48
   2   5   9    0.02    1.57
   6   3   7   58.37    3.58
   6   3   6   20.82    2.34
   6   3   9    7.16    2.39
   2   5   7    1.07    1.30
   5   3   3   22.51    2.01
   1   5   5    0.06    1.32
   4   4   4    1.20    1.35
   5   4   7    2.85    1.96
   5   4   8    6.06    2.10
   6   3   5  228.66    5.71
   6   3  10   27.78    2.95
   2   5   6    6.01    1.57
   5   4   9    1.67    1.85
   5   4   6    8.38    1.94
   7   2   8   -0.02    1.60
   5   4  10   20.85    2.47
   7   2   6    3.01    1.15
   6   3   4  155.90    4.42
   6   3  11    3.22    1.81
   7   2   9   -0.51    1.59
   7   2   5    8.48    1.41
   3   5  10   -0.42    1.20
   4   3   1   22.40    1.98
   5   4  11    3.82    1.60
   7   1   5   22.80    1.50
   7   2  10   13.57    2.05
   1   4   1  279.95    5.74
   5   4   4   -0.16    1.23
   6   3   3    5.62    1.56
   7   2   4   19.33    1.61
   7   3   7   52.05    3.12
   7   3   8    1.03    1.79
   6   4   7    8.81    2.00
   6   4   8    2.33    1.67
   7   1   4  155.36    3.70
   2   4   1   62.06    2.96
   6   4   6    2.46    1.68
   7   3   5    1.93    1.50
   7   3   9   25.92    2.37
   4   5   8    1.54    1.16
   4   5   9    3.13    1.26
   6   4   9    1.00    1.30
   5   3   1   46.25    2.60
   5   4   3    1.43    1.28
   7   2   3  107.79    3.06
   6   3   2    5.26    1.50
   6   4  10   15.44    1.87
   7   3   4   -0.36    1.28
   7   3  10    0.28    1.49
   3   4   1   45.95    2.60
   4   5   5    2.55    1.31
   6   4   4    0.87    1.42
   8   2   7    5.49    1.29
   8   2   6    1.02    1.00
   8   2   8    9.03    1.49
   7   3   3    0.64    1.24
   8   2   5   34.39    1.75
   5   4   2   72.98    2.93
   4   4   1    9.79    1.72
   4   5   4    2.08    1.20
   5   5   8    0.00    1.10
   3   5   3    3.48    1.12
   6   4   3   -0.17    1.13
   7   4   6   26.19    2.21
   7   4   7    0.21    1.17
   7   4   8   26.86    2.20
   8   2   4  162.95    3.31
   8   3   6  168.61    4.49
   8   3   7    1.63    1.40
   6   3   1   -0.02    1.08
   8   3   8   16.58    1.91
   5   3   0   31.27    2.31
   7   4   5    1.41    1.17
   8   3   5  131.29    3.85
   7   3   2    6.00    1.22
   8   2   3  164.45    3.33
   8   3   9    1.93    1.12
   3   4   0   21.02    1.98
   4   5   3   17.42    1.49
   6   4   2    5.76    1.38
   7   4   4   40.12    2.27
   5   5   4    2.70    1.08
   7   2   1   21.48    1.61
   3   5   2    5.23    1.24
   6   5   7    2.19    0.89
   7   4   3    0.58    1.12
   8   3   3    1.72    1.05
   4   4   0    4.68    1.45
   6   3   0    6.29    1.47
   7   3   1    6.97    1.36
   8   1   3    0.02    1.15
   5   5   3   -0.30    0.94
   8   2   2   89.45    2.53
   9   2   6    2.73    0.79
   4   5   2   14.76    1.42
   8   4   6   -0.18    1.02
   9   2   5   18.50    1.15
   8   4   5    4.26    1.21
   5   3  -1    8.38    1.56
   7   4   2    0.23    1.04
   8   3   2    0.04    0.78
   9   3   6   50.53    2.24
   8   4   4   22.16    1.72
   9   2   4   43.99    1.51
   9   3   5    1.01    0.96
   9   3   7    0.57    1.05
   3   5   1    8.63    1.26
   7   2   0   28.62    1.71
   5   5   2    2.90    0.99
   8   2   1    1.30    0.98
   9   3   4    0.44    0.87
   9   3   8   -0.12    0.87
   3   4  -1    0.07    1.40
   7   3   0   15.80    1.49
   7   5   6    4.33    0.95
   8   4   3    1.26    0.98
   3   6   5    0.04    0.56
   7   5   5   -0.05    0.84
   8   3   1   10.77    1.29
   4   5   1    5.07    1.00
   6   3  -1   10.10    1.38
   7   4   1    1.51    0.94
   4   4  -1    3.87    1.22
   7   5   4    1.68    0.75
   6   5   2    0.20    0.73
   9   2   2   15.47    1.05
   5   4  -1    9.76    1.56
   9   4   5    2.41    0.92
   7   2  -1   34.33    1.85
   7   5   3    3.00    0.85
   7   3  -1    3.42    1.23
   8   3   0   16.81    1.37
   9   4   4   10.47    1.11
   7   4   0    2.16    0.92
  10   2   5    0.85    0.51
   4   5   0    0.30    0.96
   8   4   1    9.92    1.11
   9   4   3    4.95    0.99
  10   2   4    0.00    0.45
  10   3   5   17.02    1.24
  10   3   6    0.49    0.76
   6   5   1    2.68    0.83
   8   5   5    6.47    0.90
   9   3   1   24.61    1.39
  10   3   4    0.75    0.71
   8   5   4    3.11    0.80
   9   1   2   91.99    2.91
  10   3   7   10.18    0.99
   6   3  -2   50.00    2.31
  10   3   3    4.96    0.82
   3   4  -2   25.48    2.23
   5   5   0   -0.25    0.68
   8   5   3    0.23    0.68
   8   4   0    1.03    0.76
   9   2   0   88.36    2.47
   9   3   0    0.18    0.71
  10   2   2    2.23    0.54
  10   3   2    3.54    0.70
   7   2  -2    0.23    0.81
   7   3  -2    0.75    0.95
   9   1   1  200.45    3.89
  10   4   5   16.81    1.15
   8   5   2    0.93    0.68
   6   4  -2    2.80    1.26
  10   2   1   11.05    0.95
  10   4   3   23.35    1.28
   5   5  -1   -0.07    0.91
   8   4  -1   -0.01    0.89
   9   4   0   -0.32    0.73
   8   5   1   17.15    1.12
  10   4   2    0.98    0.59
  11   3   5    0.07    0.61
   7   4  -2    3.91    1.05
   8   1  -1    6.07    0.83
  11   3   4    3.53    0.68
   6   5  -1    0.34    0.81
   9   1   0  116.70    2.80
  10   3   0    1.71    0.71
  11   3   3   13.48    0.92
  10   2   0    0.14    0.72
  10   4   1    0.34    0.63
  11   2   3    1.29    0.42
  11   3   2    0.70    0.52
   3   4  -3   24.34    2.50
   5   4  -3    0.94    1.22
   7   2  -3   22.24    1.62
   7   5  -1    1.52    0.79
  11   2   2    0.07    0.36
   9   5   1    2.20    0.66
  10   1   1   15.37    1.53
   5   5  -2   12.55    1.39
  10   3  -1    3.45    0.75
  10   4   0    0.42    0.65
  11   3   1    0.26    0.51
  11   4   3    5.77    0.76
  10   2  -1    0.05    0.81
  11   2   1    0.13    0.51
   6   6   1    0.78    0.46
   9   1  -1   57.73    1.94
   4   3  -4   35.31    3.00
   5   3  -4    7.24    1.48
   6   5  -2    0.22    0.91
   8   1  -2   -0.06    0.63
   8   5  -1    7.84    0.85
   9   4  -2   39.15    1.85
  10   1   0    6.39    1.11
  10   4  -1    2.10    0.73
   6   2  -4  519.38    7.20
  11   2   0    1.74    0.65
  11   4   1    1.35    0.53
   8   4  -3    1.39    0.96
  10   3  -2    2.45    0.77
  10   5   1    8.62    0.74
  12   3   3    4.46    0.56
   5   4  -4   22.10    2.15
   6   6   0   -0.04    0.44
   9   2  -3   29.12    1.64
  11   4   0    1.69    0.61
  12   3   2   -0.04    0.42
   4   4  -4   13.21    2.34
   9   5  -1    0.21    0.57
   5   5  -3    0.32    1.10
   8   5  -2    9.06    0.97
  10   4  -2    1.38    0.73
  11   2  -1   74.71    2.19
   7   4  -4   23.10    1.93
   9   4  -3   19.34    1.49
  10   1  -1   73.22    2.27
  10   5   0   18.78    0.99
  12   3   1    0.08    0.40
   6   5  -3    1.14    0.84
   8   1  -3    1.54    0.72
  10   3  -3   20.66    1.43
  11   4  -1    2.59    0.62
  12   2   1    1.71    0.45
   7   5  -3    2.00    0.93
  11   3  -2    1.92    0.70
  12   3   0    1.34    0.46
   9   3  -4   52.97    2.27
   5   3  -5   20.34    2.57
  11   2  -2   68.92    2.21
   7   3  -5    1.81    1.34
  10   4  -3    3.24    0.86
  12   2   0    0.32    0.47
   4   3  -5   56.67    4.42
   8   5  -3    0.28    0.72
  10   1  -2   66.65    2.16
  12   3  -1    4.93    0.60
   6   2  -5  488.77    8.02
   9   4  -4    3.32    1.06
  11   4  -2    6.14    0.73
   7   2  -5  328.48    5.77
   8   3  -5   20.88    1.83
  11   3  -3    2.33    0.79
   5   4  -5   50.15    3.21
   6   4  -5   13.92    1.91
  10   3  -4    6.89    1.08
  11   1  -1   29.64    1.68
  12   2  -1    0.56    0.61
   8   2  -5   44.34    2.19
  10   2  -4   50.94    2.02
  11   2  -3    0.08    0.80
  12   4  -1    2.94    0.54
   9   3  -5   -0.66    1.06
  10   4  -4    5.62    1.00
  11   4  -3    0.04    0.52
  12   2  -2    6.90    0.88
   8   5  -4    0.25    0.75
   9   2  -5   65.89    2.41
   9   4  -5    9.16    1.32
  11   1  -2    0.33    0.73
  11   3  -4   17.37    1.28
  12   4  -2   10.25    0.77
   6   3  -6   83.49    4.26
  10   3  -5   39.02    2.04
   5   3  -6  694.00   14.38
  13   3  -1    0.09    0.32
   8   3  -6  401.01    6.59
   9   5  -4    2.30    0.72
  11   2  -4    0.18    0.66
   7   1  -5    4.20    1.36
  11   4  -4    1.01    0.60
  12   2  -3    3.23    0.82
   6   4  -6    1.73    1.82
   7   2  -6   89.01    3.59
  10   4  -5    7.18    1.10
  13   2  -1    6.82    0.66
   4   3  -6    7.31    2.91
   6   5  -5    0.81    1.22
   7   5  -5   16.06    1.46
   8   2  -6  145.88    3.98
   9   3  -6   25.88    1.85
  11   1  -3   29.54    1.61
  13   3  -2    0.98    0.40
   5   4  -6   91.01    4.32
   8   4  -6    3.72    1.43
  11   3  -5    5.25    1.03
  12   3  -4    1.68    0.66
   8   5  -5    1.65    0.91
  10   5  -4    0.73    0.56
   9   2  -6    3.38    1.15
  10   3  -6    8.59    1.35
  13   2  -2    0.14    0.49
  11   4  -5    0.05    0.67
  12   4  -4   -0.08    0.50
  13   3  -3    1.02    0.44
   3   3  -6   22.22    3.10
   9   5  -5   -0.16    0.65
  10   2  -6    1.35    0.97
   8   3  -7  588.45    8.62
   9   0  -3   14.35    1.35
  10   4  -6    1.77    0.95
  11   1  -4    0.27    0.72
  12   3  -5    1.00    0.69
  10   1  -5    2.20    1.01
  11   3  -6    0.42    0.89
  13   2  -3    0.45    0.52
   5   3  -7  270.02    9.40
   9   3  -7    0.06    1.25
  10   5  -5    0.09    0.53
  12   1  -3    8.17    1.15
   7   1  -6  116.10    3.97
  13   3  -4    2.01    0.49
   6   2  -7    7.69    3.14
   6   4  -7   10.11    2.57
   7   5  -6   -0.63    1.04
   8   1  -6    9.60    1.46
   8   4  -7   -0.15    1.16
  12   4  -5    0.12    0.52
   8   5  -6    1.88    0.94
   9   2  -7   55.37    2.62
  10   3  -7   33.20    2.08
  11   2  -6   35.95    1.76
  11   4  -6    2.48    0.83
   9   4  -7    3.62    1.31
  13   2  -4    0.17    0.64
   4   3  -7  193.25    7.17
   5   2  -7  196.07    6.11
   5   4  -7   21.40    2.84
   9   5  -6    5.36    0.89
  11   1  -5    0.20    0.84
  12   1  -4    1.07    0.96
  10   2  -7   22.47    1.65
  10   1  -6   38.89    2.01
  11   3  -7    2.24    1.02
   4   2  -7    7.14    2.02
  12   4  -6    3.03    0.60
  13   2  -5    6.51    0.90
   9   3  -8   12.03    1.68
  11   2  -7    3.03    1.01
  14   2  -3    3.57    0.50
  10   0  -4   43.86    2.08
   7   1  -7   64.53    3.46
   7   4  -8   75.81    4.00
   8   1  -7    3.68    1.51
   8   2  -8  399.83    8.15
   8   4  -8    6.56    1.76
  10   3  -8   45.30    2.45
  12   1  -5    0.90    0.86
   6   1  -7    2.73    1.95
   8   5  -7    1.41    0.97
   9   1  -7    3.37    1.39
   9   2  -8   53.54    2.80
   9   4  -8    2.84    1.35
  12   3  -7    0.74    0.80
  13   3  -6    0.45    0.47
   5   3  -8   24.01    3.86
   6   4  -8    8.95    2.50
  14   2  -4    2.05    0.51
   9   0  -5  573.55    7.31
   9   5  -7   11.92    1.09
  10   2  -8    5.18    1.35
  13   1  -4    8.97    1.26
  11   3  -8   20.99    1.68
  13   2  -6    0.44    0.73
  12   4  -7    1.86    0.64
  12   1  -6    1.14    0.89
   4   3  -8    0.00    2.87
   8   3  -9    4.01    2.22
   9   3  -9   10.88    1.97
  11   4  -8   25.64    1.56
  14   2  -5    0.92    0.55
   7   3  -9   -1.43    3.81
  11   1  -7   12.34    1.29
  12   3  -8    0.21    0.85
   8   0  -6    6.17    1.72
   6   3  -9    1.74    3.89
   7   1  -8  390.90    8.75
   8   1  -8    0.67    1.66
   8   2  -9  500.17   10.78
  13   2  -7    2.26    0.83
   8   4  -9    0.96    1.83
   9   4  -9   16.65    1.90
  12   2  -8    0.36    0.83
   7   4  -9   28.97    3.19
  10   2  -9   56.69    2.87
  11   0  -5   43.63    2.18
   6   1  -8   99.54    4.29
  10   4  -9   50.08    2.40
  11   3  -9    7.58    1.23
  14   2  -6   20.97    1.07
  10   0  -6   21.04    1.91
  12   1  -7    6.95    1.03
  13   1  -6    0.08    0.88
   5   3  -9    8.42    3.59
   6   4  -9    1.14    2.42
  13   3  -8    0.28    0.64
  12   3  -9    6.60    1.11
   5   2  -9    3.70    2.55
  14   2  -7    2.10    0.63
   3   2  -8   66.60    3.41
   7   0  -7  635.14    9.60
   8   1  -9   59.56    4.13
   9   0  -7   17.41    2.00
   9   1  -9  116.99    4.55
  12   2  -9    2.30    0.99
   9   2 -10   76.61    4.37
  12   1  -8   18.46    1.53
  13   1  -7    1.81    0.96
   4   3  -9   16.56    3.38
   7   1  -9   21.68    2.95
  10   2 -10   47.66    2.96
  11   3 -10    0.36    1.14
   8   4 -10  144.25    5.03
   9   4 -10    0.25    1.50
  13   3  -9    6.82    0.90
   4   2  -9   59.22    3.68
   6   1  -9    4.63    2.04
   7   4 -10   52.61    3.90
  11   2 -10   12.38    1.51
  11   0  -7   52.49    2.64
  14   2  -8    0.36    0.60
  12   3 -10   10.02    1.15
  13   1  -8   30.95    1.72
  12   1  -9    2.40    1.10
  12   2 -10    4.91    1.15
   9   1 -10    3.30    2.34
   9   3 -11   62.50    3.78
   5   2 -10   54.13    4.27
  10   0  -8   69.13    3.27
   9   2 -11   23.97    3.45
  10   2 -11   46.91    3.24
   6   0  -8    3.64    1.93
   7   1 -10   72.21    4.66
  11   3 -11   -0.31    0.98
  13   2 -10    0.16    0.82
   3   2  -9    1.72    2.07
   9   4 -11   28.20    2.31
  11   2 -11    8.35    1.55
  13   1  -9    1.52    0.91
   6   1 -10   58.08    4.27
   8   4 -11   44.80    3.27
  12   3 -11    6.83    1.15
  14   1  -8    0.52    0.79
   6   3 -11   18.45    3.75
   6   2 -11   77.92    5.90
   4   2 -10   41.98    3.69
   7   0  -9   18.39    3.01
  12   0  -8   31.17    2.16
   9   1 -11  164.42    6.48
   9   3 -12    7.65    2.59
  10   1 -11   83.64    4.02
   5   1 -10   58.92    3.89
   9  -1  -6    0.85    1.66
  10   3 -12   14.86    1.96
  11   0  -9   10.05    1.71
   5   3 -11    0.72    3.14
  11   1 -11   42.65    2.61
  13   1 -10   13.04    1.31
  13   2 -11   19.83    1.39
  14   1  -9   -0.38    0.77
   5   2 -11   91.55    5.50
  11   3 -12    0.08    1.09
  11   2 -12   11.97    1.77
   3   1  -9   90.81    4.28
   8   0 -10  111.42    5.57
 -12   3   6    0.10    0.10
 -12   4   4    0.00    0.09
 -11   2   7    0.69    0.21
  -8   1   7    2.06    1.13
 -12   0   6    0.39    0.24
 -10   2   7    8.57    0.60
  -9   2   7   33.28    1.47
 -13   2   6    0.08    0.14
 -13   3   5    0.05    0.12
 -11   3   6    0.06    0.15
 -15   1   4    0.07    0.09
 -14   1   5    0.40    0.19
 -11   4   4    0.18    0.16
 -10   3   6    2.18    0.32
 -13   0   5    0.23    0.25
  -8   0   6    5.85    1.15
 -12   1   6    1.01    0.44
 -12   3   5    0.41    0.22
 -12   4   3    0.07    0.15
 -15   1   3    4.82    0.27
 -14   2   4    1.06    0.26
 -11   3   5    2.26    0.42
 -11   4   3    0.37    0.33
 -14   1   4    0.16    0.29
 -10   2   6    1.49    0.61
  -8   2   6  176.31    4.52
  -7   3   5    1.15    0.86
 -10   1   6   33.26    1.68
 -10   3   5   21.69    1.04
  -9   2   6    2.32    0.89
 -15   1   2    0.12    0.19
 -11   0   5   29.26    1.42
  -7   4   3    0.52    0.83
 -13   3   3    0.69    0.27
 -12   1   5    0.22    0.67
  -8   4   3    1.30    0.95
 -14   2   3    2.56    0.39
 -13   2   4   -0.03    0.39
 -11   4   2    4.98    0.54
  -6   2   5  404.95    6.29
 -11   3   4   10.61    0.75
 -12   0   4   10.21    0.98
  -9   0   5  635.24    7.54
 -10   2   5    2.39    0.87
 -13   0   3    9.61    0.80
 -13   3   2    0.77    0.41
 -12   3   3   11.14    0.75
 -10   3   4    6.34    0.89
 -10   4   2    1.06    0.68
 -14   2   2   -0.02    0.35
 -12   4   0    0.37    0.36
  -9   2   5   77.32    2.67
  -7   3   4   52.95    2.57
 -11   4   1    2.01    0.59
 -10   1   5    2.22    1.07
  -8   3   4   97.36    3.38
 -13   2   3    0.13    0.51
  -9   4   2   40.90    1.83
  -7   4   2    4.55    1.31
 -12   1   4    0.96    0.82
  -9   1   5   31.38    2.22
  -8   4   2    8.10    1.44
 -13   1   3    0.32    0.65
 -11   3   3    2.11    0.66
 -13   3   1    0.00    0.47
 -11   2   4    0.03    0.69
 -14   2   1   -0.02    0.37
 -12   3   2   16.56    0.98
 -10   4   1    2.13    0.81
 -11   4   0    1.77    0.63
 -10   0   4   53.12    2.43
 -14   1   1    0.00    0.40
 -13   2   2    0.35    0.55
 -10   2   4   50.89    1.95
 -13   3   0   11.83    0.88
  -9   4   1   43.35    1.97
 -14   2   0    2.63    0.38
  -9   2   4   62.03    2.45
 -13   1   2    2.63    0.75
 -12   1   3    7.95    1.11
 -11   3   2    2.00    0.73
 -11   4  -1    1.14    0.57
 -10   1   4   12.73    1.63
  -8   0   4  431.54    7.47
  -8   2   4  193.36    4.80
  -8   3   3   24.09    2.05
  -8   4   1    0.08    1.27
  -7   2   4    8.09    2.18
  -7   3   3    7.33    1.85
 -10   4   0    0.30    0.65
 -13   3  -1    0.93    0.58
 -11   0   3    4.69    1.20
 -11   2   3    0.17    0.73
 -14   2  -1    0.42    0.28
 -13   0   1  159.73    2.78
 -13   2   1    8.59    0.83
 -12   0   2    6.37    1.05
 -11   4  -2   17.09    0.97
 -10   3   2    2.43    0.81
  -9   4   0   -0.61    0.98
 -12   3   0    1.90    0.67
 -10   4  -1   -0.18    0.75
 -14   1  -1    0.54    0.34
 -13   1   1    1.44    0.65
 -11   3   1    0.61    0.70
 -12   1   2    8.40    1.16
  -5   3   2   11.24    1.90
 -13   2   0    2.73    0.58
 -14   1  -2    0.65    0.31
  -9   2   3   29.27    1.70
 -12   2   1    0.78    0.67
 -12   3  -1    0.35    0.64
 -10   1   3   35.25    1.95
 -10   4  -2    0.89    0.74
  -8   3   2   10.97    1.39
  -6   3   2   75.33    3.30
  -9   0   3   19.10    1.78
  -9   4  -1   62.09    2.23
  -8   2   3   81.33    2.79
  -7   3   2    0.51    1.37
 -13   1   0    0.16    0.52
 -13   2  -1    1.60    0.56
 -10   3   1    3.37    0.79
 -11   3   0    0.96    0.61
 -12   3  -2    0.45    0.70
 -10   4  -3   23.75    1.23
  -9   1   3   28.18    1.85
  -8   4  -1   13.60    1.52
 -13   0  -1   15.18    0.95
 -12   1   1   13.62    1.14
 -13   2  -2    6.30    0.64
 -12   2   0    0.76    0.66
  -9   4  -2   14.94    1.28
 -13   1  -1    3.18    0.53
 -10   4  -4   10.45    0.83
  -8   1   3    2.99    1.29
  -7   4  -1    2.67    1.40
 -12   3  -3    5.69    0.78
 -11   3  -1    0.33    0.68
 -10   0   2   22.83    1.59
 -13   2  -3    1.48    0.41
 -12   0   0   12.34    1.04
 -10   3   0    1.87    0.74
  -8   3   1   41.50    2.03
 -12   3  -4    1.41    0.63
 -10   1   2   79.30    2.57
 -13   2  -4    0.16    0.28
 -11   0   1    1.61    0.78
  -9   4  -3    5.59    0.95
  -8   4  -2   16.20    1.49
  -5   3   1   10.09    1.84
 -13   1  -2    2.79    0.41
 -12   2  -1    2.51    0.71
  -7   3   1    4.09    1.19
 -13   0  -3    0.24    0.47
 -11   3  -2    0.75    0.69
 -11   2   0    1.92    0.71
 -10   2   1    0.17    0.59
 -13   1  -3    1.88    0.37
 -10   3  -1    1.69    0.77
  -9   1   2   19.24    1.48
  -9   4  -4    9.47    0.92
  -7   2   2    0.68    0.98
  -7   4  -2    1.58    1.12
 -13   1  -4    5.90    0.44
 -12   2  -2    4.44    0.69
 -11   3  -3   17.66    1.18
  -8   4  -3    0.80    0.84
  -9   4  -5    1.42    0.56
 -13   1  -5    0.99    0.26
  -9   4  -6    0.37    0.45
 -12   2  -3    0.77    0.54
 -11   3  -4    4.92    0.79
 -10   1   1   79.29    2.28
  -8   1   2    0.30    0.77
 -11   2  -1   -0.16    0.51
 -10   3  -2    3.18    0.73
  -8   4  -4   18.45    1.21
  -7   4  -3    0.67    0.94
 -12   0  -2    4.29    0.64
 -11   3  -5    0.22    0.59
 -10   2   0    0.00    0.50
  -7   3   0   15.31    1.41
 -12   2  -4    0.09    0.45
 -11   3  -6    1.10    0.51
  -8   2   1    1.33    0.62
 -12   2  -6    1.01    0.33
 -12   2  -5    2.19    0.39
 -10   3  -3    5.19    0.84
  -8   4  -5    2.98    0.69
  -6   4  -3    0.52    0.90
  -5   3   0   34.51    2.08
 -11   2  -2    0.37    0.54
  -9   0   1   14.61    1.17
  -9   1   1   58.17    1.86
 -11   0  -1   39.55    1.41
  -8   3  -1    9.62    1.00
  -8   4  -6   -0.03    0.50
 -10   0   0  107.15    2.43
 -10   1   0    4.61    0.82
 -10   2  -1    9.97    0.87
  -8   4  -7    0.40    0.43
 -10   3  -4    0.81    0.68
 -12   0  -4   48.45    1.30
 -12   1  -4    4.27    0.39
 -11   2  -3    1.16    0.66
  -7   3  -1    8.36    1.05
  -7   4  -5    0.78    0.69
 -12   1  -5    0.34    0.28
  -8   1   1    6.25    0.79
 -12   0  -6    6.77    0.59
 -12   1  -6    0.04    0.21
 -11   2  -4    2.26    0.61
  -8   2   0   11.50    0.80
  -8   3  -2    0.07    0.59
  -7   4  -6   13.50    0.93
 -10   2  -2    2.30    0.58
  -6   3  -1    0.06    0.75
 -11   2  -5    2.88    0.64
 -10   1  -1    8.62    0.77
  -9   1   0   83.31    1.91
  -7   4  -7    0.11    0.47
 -11   2  -7    1.43    0.42
 -11   2  -6   12.62    0.78
  -5   3  -1   47.38    2.05
 -11   0  -3    4.69    0.55
  -7   2   0   16.84    0.88
 -10   2  -3   14.63    0.96
  -8   3  -3    1.25    0.68
  -9   3  -9    2.19    0.46
 -10   1  -2   45.63    1.31
  -9   2  -2   14.73    0.85
  -9   3  -8   -0.04    0.47
  -8   1   0   15.66    0.84
  -8   2  -1    0.87    0.43
 -10   0  -2  417.23    3.65
 -10   2  -4    0.22    0.55
  -9   1  -1  104.45    1.95
  -9   3  -7    0.74    0.47
  -6   3  -2    4.41    0.82
 -11   0  -5   35.29    1.03
  -8   0   0   69.15    1.72
  -8   3  -4    1.49    0.67
 -10   2  -5    1.83    0.69
  -9   0  -1   20.42    1.01
  -7   3  -3    0.69    0.66
 -10   2  -9    3.07    0.46
 -11   0  -7    2.67    0.46
 -10   1  -3    2.21    0.49
 -10   2  -6    1.38    0.63
  -9   2  -3   10.55    0.84
  -5   3  -2    2.91    0.82
 -10   2  -8   11.94    0.69
 -10   2  -7    4.02    0.62
  -8   3 -10    0.11    0.37
 -10   1  -4    1.47    0.39
  -9   1  -2   46.15    1.25
  -7   3  -4    0.23    0.60
  -6   3  -3    4.57    0.75
  -9   2  -4   45.87    1.47
  -8   1  -1   34.00    1.04
  -8   3  -9    0.58    0.39
  -8   3  -8    5.95    0.62
  -8   3  -7    0.55    0.51
 -10   0  -4    3.29    0.40
 -10   1  -5   14.45    0.59
  -9  -1  -3    8.84    0.69
  -9   2  -5   27.46    1.29
 -10   1  -9    0.74    0.25
 -10   1  -6   15.58    0.56
  -9   2 -10    0.85    0.46
  -7   3  -5    1.07    0.53
  -5   3  -3   17.45    1.02
 -10   1  -8    1.52    0.29
 -10   1  -7    4.40    0.35
  -9   1  -3    6.62    0.62
  -7   2  -2    0.22    0.36
  -7   3 -11    4.44    0.47
  -9   2  -9    2.19    0.56
  -9   2  -6    2.51    0.70
 -10   0  -6    1.14    0.38
  -9   2  -8   15.61    0.94
  -9   2  -7    4.81    0.76
  -8  -1  -2   63.88    1.37
  -7   3  -6   56.39    1.50
 -10   0  -8    3.66    0.50
  -9   0  -3    1.01    0.44
  -8   1  -2   64.07    1.33
  -7   1  -1  182.45    2.03
  -7   3 -10    0.07    0.34
  -9  -1  -4   12.46    0.73
  -8   2  -4  157.97    2.44
  -9   1  -4    9.93    0.63
  -7   3  -8    0.67    0.44
  -9   1 -11   -0.03    0.30
  -8   0  -2    4.34    0.55
  -8   2 -11    8.03    0.73
  -9  -1  -5   -0.29    0.49
  -9   1 -10    3.66    0.46
  -9   1  -5   -0.10    0.31
  -9   0 -11    2.03    0.45
  -8   1  -3    0.19    0.46
  -8   2 -10    1.72    0.64
  -9   1  -6    1.61    0.37
  -8  -1  -3    0.49    0.50
  -8   2  -6    0.62    0.72
  -9   1  -9    1.20    0.33
  -9   1  -7    0.01    0.31
  -8   2  -9    0.73    0.69
  -8   2  -7    4.48    0.95
  -7   1  -2    0.56    0.43
  -4   3  -4    2.37    0.76
  -9   0  -5    8.44    0.53
  -9   1  -8    2.34    0.34
  -9  -1  -7   -0.14    0.58
  -8   1 -12    0.37    0.45
  -7   2 -12    5.05    0.75
  -9   0  -9   19.75    0.94
  -8   1  -4   38.66    1.22
  -9   0  -7   37.30    1.04
  -7   2  -5    8.86    1.07
  -5   3  -6  194.46    3.02
  -8  -1  -4   47.34    1.29
  -8   1 -11    0.78    0.57
  -7   2 -11    4.93    0.95
  -4   3  -5   84.14    2.18
  -8   0 -12    4.56    0.68
  -8   1  -5    0.48    0.58
  -7   1  -3   10.30    0.81
  -5   3  -7    0.45    0.79
  -4   3 -13   -0.09    0.54
  -8   0  -4    1.64    0.47
  -7   2  -6    3.83    1.06
  -5   3 -10    0.89    0.72
  -8  -1 -11    1.15    0.74
  -8   1 -10   -0.24    0.59
  -7   1 -13   -0.01    0.64
  -7   2 -10   11.72    1.22
  -6   2  -4   86.45    2.06
  -5   3  -9    0.07    0.75
  -8   1  -6    0.12    0.54
  -7   2  -9   -0.06    1.13
  -7   2  -8    0.54    1.23
  -7   2  -7   99.10    2.90
  -8   1  -9    3.01    0.62
  -8   1  -7    0.42    0.64
  -8   1  -8    1.94    0.58
  -4   3  -6    1.19    1.02
  -3   3  -5   64.61    2.43
  -8  -1 -10    0.18    0.94
  -7   1  -4  149.51    3.01
  -6   2 -12    2.92    1.38
  -8  -1  -6    0.49    0.66
  -8   0 -10   61.98    2.16
  -8   0  -6    8.19    0.93
  -7   0 -13    2.05    1.09
  -7   1 -12    3.12    1.03
  -4   3  -7  325.30    5.31
  -8  -1  -8    2.59    1.12
  -8  -1  -7    0.31    0.81
  -3   3 -13    5.19    1.21
  -8   0  -8  221.40    4.00
  -6   2 -11    1.10    1.68
  -4   3 -10  367.31    5.89
  -7   1 -11    5.25    1.99
  -7  -1  -4  194.83    3.17
  -6   2 -10   -0.91    2.37
  -7  -1 -12    3.40    1.24
  -7   1 -10   18.11    2.01
  -7   1  -6  250.65    5.32
  -6   2  -9   18.55    2.52
  -6   2  -8  315.58    7.03
  -6   1 -13   -1.59    1.64
  -7   1  -9   19.85    1.75
  -7   1  -8    0.89    1.31
  -7   1  -7    6.81    1.51
  -3   3 -11   25.86    1.79
  -3   3  -7  192.68    4.26
  -7  -1 -11    3.03    1.13
  -6   1  -4    0.00    1.38
  -4   2 -14    1.52    1.60
  -7  -1  -5   36.82    1.36
  -7   0  -5  181.71    3.00
  -3   3 -10   31.36    1.83
  -3   3  -8  262.26    4.49
  -3   3  -9   -0.03    1.11
  -6   1 -12    8.85    1.55
  -7  -1  -6   71.03    1.74
  -5   1 -14    3.17    1.24
  -6  -1 -13   -0.53    0.83
  -7  -1  -9   18.02    1.31
  -7  -1  -7    4.78    0.82
  -6   1 -11   36.29    2.11
  -4   2 -13   90.03    3.01
  -7  -1  -8    0.29    0.76
  -2   3 -11    0.89    0.82
  -4   1 -15  134.00    3.38
  -6   1 -10  140.54    3.37
  -4   2  -5  165.03    3.13
  -2   3 -10    0.01    0.81
  -5   1 -13   -0.42    1.12
  -3   2 -14    0.48    1.17
  -6   1  -9   56.39    2.13
  -6   1  -8    6.08    1.26
  -6   1  -7    4.52    1.13
  -5  -1 -14    3.15    0.85
  -5   1 -12  179.55    4.01
  -4   2  -6   98.58    2.41
  -6  -1 -11   26.17    1.51
  -4   1 -14    1.84    1.33
  -6  -1  -5   24.15    0.94
  -4   2  -7  321.85    4.34
  -5   1  -5  257.11    3.99
  -6  -1 -10  128.22    2.75
  -5   1 -11   13.62    1.62
  -5  -1 -13    0.34    0.92
  -3   1 -15    7.78    1.53
  -6  -1  -6    3.72    0.56
  -6  -1  -9   53.04    1.74
  -6  -1  -7    2.24    0.68
  -5   1 -10    1.97    1.16
  -4   1 -13    0.08    1.39
  -2   1 -16   15.19    1.61
  -1   2 -15    6.49    1.18
  -6  -1  -8    6.74    0.84
  -5   1  -9   27.57    1.71
  -5   1  -8   41.20    2.13
  -4   0 -14    2.38    1.14
  -3   2  -6   52.22    1.82
  -5  -1 -12  164.79    3.48
  -4  -1 -14    2.00    1.12
  -4   1 -12   78.54    3.13
  -3   1 -14   20.71    2.12
  -3   2  -7   45.07    1.78
  -3   0 -15    9.23    1.65
  -5  -1 -11   12.12    1.54
  -2   1 -15    2.85    1.75
   1   2 -16   23.53    1.54
   0   2 -15    0.49    1.25
  -3  -1 -15    7.12    1.42
  -2   0 -16   79.93    3.10
  -5  -1 -10    0.13    1.07
  -4  -1 -13    0.75    1.27
  -4   1 -10  159.39    4.29
  -3  -2 -14   -0.05    1.14
  -2  -1 -16   16.88    1.70
  -1   2 -13   30.54    2.21
  -5  -1  -9   27.06    1.92
  -4   0 -12  166.90    4.69
  -4   1  -7  403.88    6.60
  -4   1  -8  152.00    4.24
  -2   2 -10   56.88    2.63
  -5  -1  -8   46.58    2.15
  -5  -1  -7  148.05    2.99
  -3   1 -12   14.07    2.56
   0   2 -14   11.06    1.98
  -2   2  -9  225.63    4.63
  -2   2  -7   10.18    1.39
   1   2 -15   18.05    2.05
  -1   1 -15    4.07    2.79
  -1   2 -12   27.87    2.52
  -3   4   5    6.02    1.15
  -3   4  13    0.95    0.98
  -1   4   9   -0.16    1.35
   3   2   9  901.04   10.13
  -4   4  14   18.04    1.53
  -2   4  12    9.10    1.49
  -1   4  10    0.52    1.43
  -1   4   7    2.41    1.21
   3   2  10  204.36    5.52
   2   3   7  370.05    6.50
   2   3   8  587.05    8.60
   2   3   9  619.42    9.41
   2   2  13   77.02    3.87
  -3   4  14    7.46    1.43
   2   3   6   25.02    2.04
   2   3  10    1.17    2.11
   3   2  11   69.76    3.96
  -1   4  12   56.94    3.16
   0   4   8    3.73    1.86
   0   4   9   78.58    3.78
   1   2  15    7.98    1.99
   0   4   7    1.79    1.69
   0   4  10    0.64    1.94
   2   3   5    0.87    1.27
  -1   4   5    9.41    1.50
  -2   4  14    0.64    1.40
   0   4  11    3.69    2.13
  -1   4  13    1.13    1.77
   0   3  15   38.42    2.73
   2   2  14   27.11    2.78
   3   2  12   49.59    3.75
   2   3   4  182.66    4.56
   4   2   7  478.29    7.81
   4   2   8   12.33    2.04
  -1   4   4  356.51    6.13
   0   4   5   17.31    2.06
   1   3  14    4.18    1.81
   1   4   8  342.18    7.54
   3   3   7  184.12    5.54
   3   3   8  260.21    6.74
   4   2   6  102.94    3.54
   4   2   9  123.67    4.92
   1   4   7    5.46    2.07
   1   4   9   42.50    3.20
   3   3   6   25.50    2.61
  -1   4  14    9.76    1.80
   1   4  10   89.97    4.32
   1   4   6    0.74    1.78
   3   3  10   49.53    3.74
   4   2   5  158.88    4.04
   4   2  10   12.36    2.77
   0   4  13    3.16    1.88
   1   4  11   -0.57    2.02
   2   3  13   21.10    2.91
  -4   5   9   -0.43    1.16
  -4   5  10    1.11    1.15
   2   3   3  576.69    7.78
  -4   5  11    5.26    1.26
  -2   4   3  159.34    4.19
   0   4   4    8.14    1.58
  -3   5  10    1.52    1.33
   1   4   5   73.90    3.37
   4   2  11   87.44    4.50
  -3   5   8    0.06    1.28
  -3   5  11    7.68    1.48
  -1   4   3    3.82    1.62
   1   4  12    5.79    2.27
   2   4   8   67.59    4.00
  -2   5   9    1.79    1.44
   2   4   7    9.18    2.37
   2   4   9  131.79    5.18
   3   3   4   42.79    2.51
  -2   5   8   60.84    2.94
  -2   5  10   20.69    1.91
   2   4  10    0.60    2.22
   3   3  12   98.79    4.78
  -3   5   7    0.60    1.27
  -2   5  11   41.81    2.48
   2   3  14   12.36    2.21
   2   4   6  124.48    4.52
   4   3   8   20.27    3.00
  -2   5   7   -0.08    1.36
   4   3   9  189.10    6.44
   0   4   3    0.47    1.27
   1   4  13   16.93    2.07
   2   4  11    5.23    2.23
   4   3   6    0.44    1.65
   5   2   7   15.90    2.18
  -1   5   8   36.43    2.55
  -1   5  10   35.37    2.68
   2   4   5    1.39    1.85
   5   2   8  559.11    8.96
   4   3  10  364.55    8.55
   5   2   6   79.71    3.11
   5   2   9  352.06    7.59
  -2   5   6    6.05    1.59
  -1   5   7    4.97    1.49
   2   4  12   99.89    4.40
   3   4   8  411.14    8.82
   5   2   5    9.86    1.59
   0   5   8   19.57    2.27
   1   4   3   46.48    2.83
   3   4   7    2.75    2.03
   3   4   9   70.11    4.25
   4   3  11   30.67    3.34
  -1   4   2    0.31    1.66
  -1   5   6    4.62    1.45
   0   5  10  114.02    4.11
   2   4   4  175.12    4.84
   3   4   6  188.91    5.76
   4   3   4    2.82    1.72
   0   5   7    0.50    1.63
   3   4  10   31.12    3.05
  -2   5   5    4.22    1.53
   0   5  11   68.18    3.13
   0   4   2    4.90    1.75
  -1   5   5   35.99    2.43
   0   5   6    2.81    1.38
   4   3  12   12.88    2.57
   5   3   7    3.79    2.30
   5   3   8   30.17    3.26
   1   5   8    3.56    1.81
   1   5   9    0.72    1.64
   1   5  10   39.42    2.79
   4   3   3  167.25    4.48
   5   3   9    0.35    2.36
   1   4   2   56.19    3.03
   3   4   4   13.82    2.24
   0   5   5    4.27    1.47
   1   5   6   -1.05    1.61
   3   4  12   62.36    3.47
   4   4   7   65.81    4.00
   4   4   8    0.28    2.22
   5   3  10    2.49    2.42
   1   5  11    0.87    1.32
   4   4   6  156.78    5.43
   4   4   9    0.78    2.17
  -1   5   4   32.60    2.30
   4   3  13    0.07    1.92
   6   2   7   86.61    3.47
   6   2   6   25.42    2.06
   6   2   8  224.31    5.47
   1   5   5   -1.12    1.54
   2   5   7    2.43    1.75
   2   5   8    8.50    1.84
   2   5   9    0.79    1.69
   4   4   5    7.04    2.02
   0   5   4   15.59    1.93
   2   4   2    1.16    1.50
   2   5  10    0.77    1.61
   3   4   3  341.53    6.65
   5   3  11    7.77    2.01
   6   2   5   18.95    1.70
   0   4   1   19.82    2.42
   4   4  11    0.54    1.95
   4   4   4    1.72    1.84
   1   5   4   46.99    2.67
   6   2   4  100.10    2.93
   6   3   7   67.32    3.84
   1   4   1  297.73    6.31
   5   4   7    3.50    2.19
   6   3   6   21.70    2.44
   6   3   8   11.13    2.26
   3   4   2   56.33    3.14
   3   5   7    5.76    1.91
   3   5   8    6.28    1.90
   5   4   6   10.10    2.36
   6   3   9    8.71    2.44
   0   5   3   40.65    2.62
   3   5   9    1.90    1.46
   4   4   3    8.21    1.99
   5   4   9    3.66    2.01
   6   3   5  243.62    5.76
   3   5   6   89.16    3.81
   4   3   1   24.16    2.37
   5   4   5    7.41    2.14
   2   4   1   71.70    3.51
   2   5   4   62.45    3.04
   3   5  10    0.18    1.26
   5   4  10   26.36    2.76
   6   2   3   14.37    1.55
   1   5   3   57.49    2.95
   3   5   5    2.61    1.68
   6   3  10   27.84    2.86
   5   4   4    1.21    1.81
   4   4   2   16.20    2.20
   5   4  11    4.62    1.76
   7   2   6    3.51    1.26
   4   5   7   -0.08    1.65
   4   5   8    2.62    1.73
   6   3   3    6.25    1.69
   0   4   0   37.23    3.17
   4   5   6   19.85    2.32
   4   5   9    4.18    1.68
   7   2   5    8.50    1.32
   0   5   2  416.41    7.04
   5   4   3    1.89    1.47
   6   4   6    1.05    1.94
   0   6   7    0.52    1.10
   1   4   0  247.60    6.14
   4   5   5    4.05    1.77
   6   4   8    1.00    1.78
   1   5   2   32.11    2.37
   6   4   5   23.22    2.60
   7   2   4   18.53    1.48
   7   3   7   53.99    3.18
   3   5   3    4.84    1.74
   6   4   9    0.77    1.51
   7   3   5    2.04    1.64
   7   3   8    1.94    1.93
   2   4   0   80.55    3.69
   6   3   2    5.77    1.42
   1   6   7    0.30    1.01
   2   5   2   17.55    2.06
   4   4   1   10.13    1.82
   4   5   4    2.25    1.46
   5   4   2   86.01    3.56
   6   4   4    1.36    1.58
   6   4  10   17.96    2.11
   7   3   4    0.13    1.22
   1   6   6    2.78    1.13
   5   5   6   31.40    2.57
   5   5   7    7.46    1.84
   5   5   8    0.42    1.50
   7   2   3  108.59    2.94
   3   4   0   30.31    2.60
   3   5   2    6.65    1.79
   4   5   3   28.00    2.36
   5   5   5    2.24    1.61
   5   3   0   34.61    2.51
   1   6   5   17.24    1.51
   2   6   6    2.68    1.08
   5   4   1    2.62    1.79
   5   5   4    3.49    1.64
   7   2   2    0.05    1.15
   7   4   6   37.60    2.77
   7   4   7   -0.74    1.71
   2   5   1   73.91    3.36
   4   3  -1    3.56    1.96
   7   4   8   36.44    2.67
   2   6   5    2.54    1.14
   1   6   4   31.61    1.83
   7   4   4   52.45    2.96
   8   2   5   36.90    1.75
   8   3   6  185.81    4.80
   2   4  -1   33.16    3.05
   3   6   6    1.40    1.04
   5   5   3    0.45    1.30
   7   4   9    0.88    1.48
   8   3   5  154.33    4.22
   8   3   7    1.37    1.59
   3   5   1   12.42    1.74
   6   5   6    8.69    1.57
   6   5   7    3.11    1.32
   8   2   4  174.94    3.35
   2   6   4    1.03    1.07
   6   3   0    7.27    1.89
   6   5   5    8.10    1.60
   7   4   3    0.78    1.50
   8   3   4    3.65    1.37
   3   4  -1   -0.45    1.67
   3   6   5   -0.28    0.99
   6   4   1   16.79    2.10
   5   3  -1    9.69    1.89
   6   5   4   34.13    2.45
   4   5   1    7.07    1.74
   5   5   2    3.52    1.32
   8   3   3    2.22    1.27
   3   6   4    1.25    1.06
   7   4   2    0.45    1.47
   2   6   3    6.99    1.19
   4   4  -1    4.91    2.00
   4   6   5   30.95    1.80
   8   4   6    0.49    1.53
   3   5   0   51.50    2.91
   8   3   2   -0.25    1.12
   8   4   7   -0.18    1.42
   4   3  -2  620.03    9.32
   6   4   0   47.29    2.77
   3   6   3    1.51    1.04
   4   6   4    3.40    1.06
   6   5   2   -0.10    1.25
   7   4   1    2.39    1.47
   7   5   5    0.45    1.29
   7   5   6    6.82    1.26
   5   4  -1   15.65    2.11
   7   2   0   38.91    2.34
   4   5   0   -0.28    1.27
   7   5   4    2.88    1.30
   2   4  -2   31.19    2.84
   2   6   2    3.20    1.06
   9   3   5    0.97    1.13
   9   3   6   57.61    2.48
   3   4  -2   32.81    2.75
   4   6   3    3.49    1.04
   8   2   1    1.34    1.25
   9   3   4    0.01    1.00
   7   5   3    2.90    1.18
   8   4   2   17.58    1.73
   3   6   2   10.95    1.26
   4   4  -2    4.43    2.15
   6   5   1    3.58    1.22
   7   4   0    2.03    1.44
   9   3   3   10.13    1.23
   2   5  -1    0.06    1.47
   7   3  -1    2.98    1.44
   7   5   2    7.47    1.40
   9   2   3   12.31    1.15
   4   6   2   -0.07    0.86
   8   3   0   18.93    1.76
   8   4   1   13.10    1.64
   4   5  -1   15.30    1.96
   5   6   3    8.39    1.12
   6   3  -2   60.93    3.05
   9   3   2    0.54    0.75
   9   4   5    3.32    1.28
   9   4   6    0.71    1.18
   8   2   0   27.11    2.07
   6   5   0   30.77    2.03
   8   5   4    3.78    1.01
   9   2   2   21.17    1.51
   7   4  -1  202.83    4.99
   7   5   1    0.30    0.96
   5   5  -1    0.21    1.34
   5   6   2    5.44    1.00
   8   4   0    1.26    1.21
   8   5   3    0.01    0.86
   9   3   1   26.51    1.65
   4   6   1    5.64    1.07
   6   4  -2    3.05    1.74
   5   3  -3   57.86    3.03
   7   3  -2    0.10    1.49
   8   3  -1   42.88    2.41
   3   4  -3   25.02    2.88
   8   5   2    0.94    0.88
   9   2   1    7.06    1.24
   2   4  -3  151.66    5.49
   4   4  -3    7.14    2.21
   7   5   0   10.09    1.43
   3   5  -2    7.69    1.94
   8   2  -1    1.59    1.31
   9   4   1   61.23    2.44
  10   3   4    0.68    0.80
   5   6   1    0.19    0.64
   6   3  -3   23.50    2.33
   7   2  -2    0.03    1.01
  10   3   3    4.97    0.89
   5   4  -3    0.63    1.59
   7   4  -2    4.58    1.64
   8   4  -1    0.35    1.11
   8   5   1   25.35    1.67
   9   2   0  125.87    3.58
  10   3   2    3.62    0.84
   5   5  -2   13.74    1.87
   9   4   0    0.26    1.01
  10   4   4   16.81    1.44
   7   5  -1    2.42    1.14
   8   3  -2   10.54    1.52
   9   5   3    4.92    1.01
   6   4  -3    8.06    1.83
   6   6   1    0.62    0.74
   8   5   0    0.85    0.96
   5   6   0    0.37    0.80
   7   3  -3    6.95    1.56
   9   5   2   15.22    1.34
  10   3   1    1.81    0.66
  10   4   2    1.29    0.99
   4   3  -4   37.22    3.03
   6   5  -2    0.24    1.13
   5   3  -4    6.96    2.06
   8   4  -2    6.81    1.36
   9   2  -1   35.85    2.17
   9   4  -1   43.61    2.14
  10   4   1   -0.14    0.84
   7   2  -3   23.35    1.76
   7   4  -3    0.07    1.29
   9   5   1    2.46    0.82
  10   2   1   14.90    1.31
  10   3   0    1.20    0.81
   3   4  -4  882.21   12.86
   3   5  -3   11.03    2.31
   4   4  -4   13.36    2.51
   4   5  -3   14.29    2.17
   4   6  -1   11.25    1.24
   6   6   0    0.45    0.60
   8   5  -1    9.58    1.27
   5   5  -3    0.10    1.46
   6   3  -4    3.14    1.47
   7   5  -2   24.29    1.81
   8   3  -3   21.60    2.05
   9   3  -2   59.58    2.54
   5   6  -1    4.69    0.85
   9   5   0    4.87    0.90
  10   2   0    0.47    1.16
   6   5  -3    1.74    1.38
   8   4  -3    1.04    1.40
   9   4  -2   44.11    2.28
  10   3  -1    3.12    0.98
   7   3  -4   54.68    2.85
   7   6   0    3.07    0.74
   9   2  -2   16.14    1.69
  11   3   2    1.15    0.62
   6   2  -4  507.66    7.44
   6   6  -1    3.08    0.84
   8   5  -2   10.44    1.20
  10   4  -1    2.03    0.79
  11   3   1    0.59    0.58
   7   4  -4   24.64    2.30
   9   3  -3   43.16    2.42
   9   5  -1    0.12    0.69
  11   4   2   20.34    1.30
  10   2  -1    0.45    1.03
   4   3  -5   67.28    6.13
   7   2  -4    5.87    1.29
   8   3  -4   83.69    3.38
  11   3   0    0.57    0.60
  11   4   1    1.38    0.77
   5   6  -2    9.65    1.13
   7   6  -1    1.01    0.68
   8   1  -2   -0.04    1.04
   9   4  -3   21.08    1.73
   3   3  -5    0.69    9.14
   5   5  -4   10.58    2.08
   6   3  -5    2.57    1.96
  10   4  -2    1.77    0.95
  10   5   0   24.37    1.35
   4   4  -5  184.78    6.34
   5   4  -5   49.87    3.50
   8   4  -4   47.44    2.67
   9   2  -3   33.52    2.06
   9   5  -2   15.96    1.34
  11   4   0    1.70    0.80
   6   5  -4   16.93    1.98
   6   6  -2    0.22    0.73
   8   5  -3    0.34    0.87
   3   4  -5    6.38    3.15
   6   4  -5   13.80    2.24
   7   3  -5    3.28    1.78
  10   2  -2   18.91    1.74
  11   3  -1    0.39    0.57
   9   3  -4   61.00    2.85
  10   3  -3   22.15    1.75
  10   5  -1    3.16    0.81
   7   5  -4   18.65    1.85
   6   2  -5  416.22    7.48
   7   6  -2    0.11    0.62
   9   4  -4    4.56    1.41
  10   4  -3    3.47    1.08
   8   1  -3    2.62    1.23
   8   3  -5   23.51    2.12
   9   1  -2   22.08    1.83
   9   5  -3   10.08    1.20
  11   2  -1  101.72    3.15
  11   3  -2    2.18    0.75
  10   5  -2    6.59    0.92
   8   4  -5    1.54    1.35
  10   2  -3    6.69    1.23
  11   4  -2    7.13    0.90
   5   5  -5   28.06    2.65
   6   6  -3    9.86    1.03
  12   3   0    1.23    0.48
   5   3  -6  693.38   15.53
   6   5  -5   -0.14    1.53
  10   3  -4    8.17    1.29
   8   2  -5   43.84    2.41
   9   3  -5    0.51    1.16
  10   4  -4    6.01    1.24
  11   2  -2   87.22    3.05
  11   3  -3    2.16    0.94
   5   4  -6   90.05    4.57
   6   4  -6    3.35    2.17
   7   3  -6    2.37    1.99
  12   4   0    0.15    0.51
   7   5  -5   17.14    1.76
   9   4  -5   10.71    1.55
   9   5  -4    1.62    0.91
  10   5  -3    0.11    0.69
  11   4  -3    0.55    0.78
  12   3  -1    4.55    0.64
   9   1  -3   28.25    1.92
  12   4  -1    2.97    0.66
  10   2  -4   61.15    2.60
   8   3  -6  413.50    7.46
   8   5  -5    1.07    1.24
   6   2  -6  242.53    6.53
   8   4  -6    4.58    1.79
   9   2  -5   73.87    2.78
  10   3  -5   44.82    2.47
  11   2  -3    0.53    1.15
  12   3  -2   16.38    0.96
   6   6  -4   11.12    1.09
   7   2  -6   79.94    3.63
  12   4  -2   12.25    0.96
  10   4  -5    8.14    1.31
  11   4  -4    0.10    0.78
   9   3  -6   27.48    2.18
  10   5  -4    0.98    0.75
   8   2  -6  145.44    4.27
   9   4  -6   28.03    2.31
  12   3  -3   13.59    1.05
   5   5  -6    8.84    2.29
   6   5  -6    0.50    1.45
   9   1  -4   72.14    2.88
   7   1  -5    4.18    1.47
   7   5  -6   -0.49    1.36
  10   1  -3   36.17    2.11
  12   2  -2   10.79    1.42
   6   4  -7    8.16    2.57
   7   3  -7    0.79    2.00
  11   2  -4   -0.23    0.94
   5   4  -7   22.84    3.92
   7   4  -7    3.61    2.11
  10   3  -6    9.11    1.62
  11   3  -5    6.19    1.13
   8   3  -7  602.37    9.61
   8   5  -6    1.81    1.07
   9   2  -6    2.20    1.22
  11   4  -5    0.85    0.87
   4   4  -7   19.55    3.64
  10   5  -5    0.29    0.69
  12   3  -4    2.05    0.79
  12   2  -3    3.48    1.26
  12   4  -4    0.22    0.66
   6   2  -7    7.30    3.17
   9   3  -7   -0.50    1.55
  13   3  -2    1.08    0.43
   7   2  -7   76.65    3.97
   9   5  -6    4.67    1.19
  11   2  -5    2.84    1.26
   3   3  -7   10.99    3.77
   9   4  -7    4.02    1.41
  10   2  -6    0.67    1.19
   8   2  -7    5.28    1.71
  11   3  -6    0.04    1.11
   6   5  -7   17.81    2.36
  11   4  -6    2.64    1.04
  12   2  -4    4.74    1.39
  12   3  -5    0.54    0.83
  13   3  -3    0.77    0.48
   4   2  -7    8.83    2.53
   7   1  -6  113.75    4.31
   7   5  -7    2.54    1.63
  10   3  -7   33.55    2.40
   9   2  -7   53.29    2.84
  10   4  -7    6.24    1.45
  10   5  -6    0.41    0.74
   7   4  -8   71.00    4.14
   8   1  -6   10.36    1.98
   8   3  -8    4.30    2.32
   8   5  -7    1.46    1.25
  10   1  -5    2.66    1.39
   8   4  -8    6.85    1.93
  11   2  -6   41.97    2.24
  13   3  -4    2.62    0.61
   9   3  -8   14.59    2.22
   9   5  -7   13.72    1.40
  12   2  -5    6.83    1.36
   9   1  -6    1.01    1.35
   9   4  -8    3.14    1.69
  10   2  -7   23.77    1.93
  11   3  -7    2.60    1.14
   4   3  -8    4.26    3.92
   7   2  -8   28.79    3.67
  11   4  -7    1.10    1.02
  12   4  -6    3.09    0.81
   6   2  -8  216.15    8.52
   8   2  -8  338.19    7.59
  10   3  -8   45.39    2.75
  13   3  -5   -0.26    0.56
   5   2  -8  292.37    8.98
  10   4  -8   15.63    1.79
  13   2  -4    0.03    0.98
   6   1  -7    2.52    2.28
   7   1  -7   63.06    3.81
   9   2  -8   53.10    2.98
  10   1  -6   44.08    2.65
  11   1  -5    0.89    1.19
   7   5  -8    0.35    1.43
   8   1  -7    3.24    1.70
  12   2  -6    1.72    1.03
   3   3  -8   58.67    4.79
   7   3  -9    1.44    3.91
   8   3  -9    3.31    2.62
   8   5  -8    2.60    1.32
  12   3  -7    0.61    0.92
   4   2  -8   74.21    4.55
  11   3  -8   21.78    1.93
  12   4  -7    1.83    0.78
   8   4  -9   -0.30    1.64
   9   3  -9    9.90    2.23
   9   5  -8   13.11    1.39
  10   2  -8    4.94    1.35
  13   2  -5    6.74    1.30
  13   3  -6    0.23    0.66
  11   4  -8   27.89    1.75
  -2   4   5  195.07    5.08
  -1   2  14   -0.52    2.85
  -3   2  16    1.26    2.37
  -2   2  15   79.07    4.90
  -1   3  12   -0.35    2.88
   0   3  10    4.75    2.67
  -3   4  11   10.19    2.63
  -5   4  13   12.05    2.29
  -4   4  12   18.49    2.73
  -2   4   6   17.73    2.23
  -2   4   7   13.86    2.48
  -2   4   8   44.94    3.34
   1   2  10   77.61    4.92
   2   1   8    0.00    1.67
  -4   3  15   21.54    2.90
  -2   3  13   53.78    4.23
   0   1  13    6.56    2.61
  -3   3  14   12.03    2.84
   1   1  11  930.04   13.61
  -1   3  11   61.61    4.84
   0   3   8   26.87    3.08
  -3   4   5    6.59    1.59
  -3   4   9    0.33    2.22
  -1   1  14   25.08    3.65
  -1   2  13   52.22    4.64
   0   3   6    9.95    2.21
   0   3   7  217.99    6.40
  -4   2  16   12.08    2.65
  -2   1  15   33.27    3.75
  -7   4  13  230.96    5.46
  -5   3  15   57.55    3.68
  -3   4   6  506.65    8.19
  -3   4   8   27.39    2.93
  -2   3  12  229.26    7.93
   0   2  11   38.54    4.26
  -3   4   7    4.72    1.80
  -2   2  14   22.09    3.37
   1   1  10    8.85    2.72
  -4   3  14    5.62    2.56
  -4   4  10   39.52    3.25
  -3   3  13    7.87    2.96
  -5   4  11   -0.46    1.95
   1   2   7 1108.43   12.94
  -7   4  12    5.96    1.83
  -6   3  15    3.86    1.99
  -4   4   9   86.53    4.09
  -1   3   9   -0.87    2.07
  -4   4   6   48.65    2.85
  -4   4   8   40.29    3.02
  -2   3  11  118.28    5.74
  -1   2  12    2.25    2.66
  -8   4  12    2.61    1.47
  -6   4  11    2.58    1.82
  -4   4   7   19.57    2.34
  -1   3   8   80.80    4.40
   1   1   9    0.22    1.99
  -5   3  14   -0.09    2.12
  -7   3  15   -0.30    1.58
  -4   1  16   41.42    3.71
  -4   3  13    2.99    2.52
  -3   3  12    1.53    2.29
  -2   2  13    2.92    3.00
  -1   3   5  112.28    3.90
  -1   3   7    2.45    2.05
  -7   4  11    9.44    2.00
  -5   4   9   18.90    2.25
  -4   2  15    0.68    2.18
  -3   2  14   17.73    3.31
  -2   3  10    0.34    2.58
  -1   3   6   10.08    1.84
  -9   4  11   33.18    2.08
  -8   4  11   43.95    2.62
  -6   4  10    6.70    1.94
  -5   4   8    2.52    1.75
  -3   1  15  418.33    9.50
   0   2   9  222.41    6.66
  -7   4  10   51.08    2.98
  -6   3  14   10.00    2.14
  -6   4   9    2.99    1.59
  -3   3  11   12.37    2.98
  -2   3   9   29.87    3.27
   0   2   8  233.67    6.36
  -8   4  10  181.13    4.63
  -6   4   8    9.94    1.88
  -7   4   9   30.36    2.40
  -6   4   7    8.39    1.78
  -5   3  13    3.62    2.14
  -4   3  12    1.87    2.09
  -1   1  12   20.92    3.14
  -2   3   8   59.33    3.64
   0   2   7  250.73    6.00
  -8   4   9   -0.08    1.29
  -7   2  16    3.67    1.93
  -7   3  14   10.39    1.91
  -5   1  16  437.55    9.09
  -1   2  10  212.55    6.70
  -8   3  14    1.32    1.63
  -2   3   5  210.78    4.75
  -2   3   7    5.55    1.66
  -6   3  13    0.01    1.66
  -4   1  15   38.10    3.60
  -2   3   6   69.16    3.09
  -9   3  14    2.37    1.46
  -5   3  12   17.40    2.77
  -4   3  11  503.27    9.81
  -3   1  14   45.55    3.61
  -6   2  15   21.21    2.66
  -2   2  11    4.57    2.56
  -1   2   9  144.96    5.19
  -7   3  13    4.52    1.91
  -5   2  14   70.22    4.17
  -6   3  12    4.72    2.10
  -4   2  13  147.17    5.75
  -4   3  10   31.37    2.90
  -8   3  13   28.08    2.33
  -7   2  15    8.01    2.08
  -5   3  11    0.67    2.02
  -1   2   8  316.98    6.58
 -10   3  13    0.91    1.15
  -5   1  15  303.84    7.47
  -2   1  12   21.68    2.83
  -7   1  16   -0.19    1.85
  -4   3   9   15.17    2.27
  -3   3   5   -0.48    0.90
  -7   3  12   11.72    1.90
  -6   2  14   -0.40    1.90
  -4   1  14   62.80    3.76
  -3   1  13    6.47    2.12
  -1   0  11    4.12    1.94
  -1   1  10  211.53    5.64
  -1   2   7  517.08    7.59
  -6   3  11   16.91    2.38
  -5   3  10   31.06    2.76
  -9   2  15   15.07    1.93
  -8   1  16   55.27    3.19
  -5   2  13    8.77    2.16
  -2   2   9   59.73    3.29
  -9   3  12    6.17    1.67
  -7   2  14   50.84    3.19
  -6   1  15    1.62    1.70
  -5   0  15  201.40    5.99
  -4   3   7  136.45    3.91
  -9   1  16    1.11    1.62
  -2   1  11  102.12    4.12
  -4   3   6    6.76    1.33
 -11   3  11    0.75    0.83
  -8   3  11   20.56    2.10
  -5   1  14   72.75    3.77
  -4   3   5   40.58    1.89
  -3   2  10   10.07    2.08
  -2   2   8  128.52    3.93
  -1   1   9    0.62    1.25
  -8   2  14   35.11    2.59
  -6   2  13    6.14    1.81
  -3   1  12  200.39    5.53
 -10   3  11    3.82    1.08
  -9   3  11   70.59    2.89
  -7   1  15  102.37    4.07
  -5   3   8   17.38    1.73
  -4   1  13   89.93    3.94
  -9   2  14   -0.09    1.36
  -7   3  10   81.04    3.26
  -6   3   9    1.08    1.41
  -5   2  12  123.63    4.46
 -10   2  14    0.49    1.14
  -8   0  16    5.81    2.48
 -11   3  10    0.10    0.74
  -8   3  10   60.10    2.77
  -5   3   7  173.77    3.94
  -2   2   7  262.12    4.83
  -7   2  13   18.15    2.03
  -5   3   6  401.65    5.40
  -3   2   9    1.88    1.47
  -2   1  10   61.01    2.89
 -10   3  10   14.63    1.37
  -9   3  10    4.22    1.25
  -7   3   9   -0.21    1.21
  -6   1  14    2.54    1.69
  -6   3   8  596.43    7.32
 -11   3   9    9.74    1.01
  -8   2  13    3.09    1.44
  -6   2  12   43.40    2.65
  -4   2  10   39.89    2.50
  -9   1  15    7.38    1.38
  -6   3   7  770.46    7.51
 -10   1  15   12.82    1.57
 -10   3   9   58.89    2.17
  -9   3   9   11.64    1.35
  -7   3   8   36.33    1.94
  -4   1  12   79.41    3.28
 -10   2  13   14.68    1.57
  -9   2  13    2.23    1.12
  -7   0  15   29.86    2.58
  -6   3   6   73.96    2.25
  -3   2   8   78.54    2.67
  -6   3   5    1.85    0.80
 -10   3   8   68.75    2.10
  -8   3   8    6.14    1.10
  -7   2  12    2.54    1.23
  -7   3   7    2.24    0.95
  -9   3   8   17.82    1.34
  -7   3   6    3.64    0.84
 -12   2  12    7.22    0.72
  -8   2  12    2.74    1.18
  -8   3   7  735.22    6.41
  -3   2   7   28.41    1.47
  -9   3   7   -0.07    0.67
  -6   0  14  532.04    7.16
  -9   2  12   50.11    2.22
  -8   3   6  481.15    4.69
 -10   2  12    9.73    1.15
  -9   0  15    0.05    1.28
 -11   1  14    0.73    0.48
  -7   1  13    0.07    0.77
  -5   2   9    1.78    0.80
 -12   2  11    0.42    0.38
  -8   2  11    8.23    0.95
 -13   2  10    0.33    0.27
 -11   2  11    4.93    0.61
  -4   2  -6  101.48    3.08
   0   2 -12    3.92    2.19
   2   3 -14   -0.08    2.01
  -2   1  -8   -0.37    1.64
  -2   2 -10   66.60    3.40
   2   4 -14   -0.34    1.46
   3   2 -14   12.71    2.69
   4   1 -13   96.44    4.07
   1   2 -13   35.39    3.03
  -1   3 -12   -0.10    1.69
   0   3 -13    1.37    2.02
  -4   3  -8   21.04    2.21
  -2   4 -11    4.15    1.50
  -2   5 -10    0.11    1.15
  -1   1 -10    8.21    2.41
   0   4 -13    3.32    1.70
   3   1 -13    5.62    2.06
  -4   2  -7  443.76    6.58
  -4   4  -8   -0.13    1.46
   2   0 -10  365.50    5.95
  -3   3 -10   40.45    2.71
   1   3 -14   15.14    2.56
  -3   1  -7    9.51    1.67
  -3   4 -10   33.49    2.39
  -2   1  -9   25.21    2.67
   1   4 -14   10.31    1.71
   4   2 -15    1.21    3.22
  -2   2 -11  144.43    4.77
   0   2 -13    4.06    2.17
   2   1 -13   68.29    3.79
   3   0 -11    4.11    1.86
  -4   2  -8   13.73    2.24
  -4   3  -9  190.80    4.77
   2   3 -15    2.03    2.63
   4   1 -14   64.92    4.18
  -3   2 -10  208.17    5.52
  -2   3 -12   19.50    2.29
  -1   3 -13  116.22    4.10
   1   2 -14    2.34    2.10
   3   2 -15   42.32    3.65
  -5   3  -7    3.39    1.77
  -4   4  -9    0.32    1.45
  -3   1  -8  315.99    6.00
  -2   4 -12  102.89    3.45
   0   3 -14  101.77    4.12
  -3   3 -11   31.90    2.76
  -2   1 -10  385.74    7.44
   3   1 -14   41.77    3.55
   1   1 -13    6.94    2.54
  -3   4 -11   24.07    2.17
  -4   1  -6   92.58    3.15
  -4   2  -9  120.84    4.52
  -2   2 -12   64.04    3.80
  -1   2 -13   29.52    3.08
   2   2 -15   91.07    4.24
  -4   3 -10  347.78    6.44
  -3   1  -9   76.71    3.88
  -3   2 -11   67.38    3.87
   0   2 -14   11.08    2.36
   2   1 -14  229.69    6.48
   5   2 -16   85.84    3.70
  -5   2  -7   19.40    2.40
  -4   4 -10    0.05    1.54
  -1   1 -12    5.11    2.79
  -2   3 -13   19.92    2.35
   0   1 -13    5.48    2.75
  -2   1 -11  415.47    8.08
  -1   3 -14    2.61    1.72
   1   2 -15   20.75    2.78
   2   0 -12  189.98    5.58
  -3   3 -12   96.97    3.72
   4   1 -15   36.80    3.56
  -4   2 -10   11.94    2.47
   1   1 -14   25.98    3.34
   3   2 -16    1.49    2.78
  -5   3  -9    0.95    1.77
  -4   1  -8  146.38    4.74
  -3   1 -10  769.57   10.70
  -3   4 -12   71.84    2.76
  -2   0  -8   39.49    2.54
   3   1 -15  404.93    8.59
  -4   3 -11   27.10    2.52
  -2   2 -13   82.64    4.08
  -3   2 -12   47.17    3.47
  -1   2 -14   11.29    2.20
   3   0 -13  295.53    7.09
  -4   4 -11    0.14    1.30
  -2   1 -12  102.15    4.88
  -1   1 -13    5.31    2.39
   0   2 -15   -0.03    2.12
   2   1 -15   36.63    3.62
  -4   1  -9   81.42    4.16
  -3   1 -11  138.92    5.42
  -2   3 -14   13.23    2.04
  -5   3 -10    1.68    1.78
  -3   0  -7    0.76    1.48
  -1   0 -11    6.50    2.51
   0   0 -12 2444.78   19.56
  -4   3 -12   11.56    2.07
   1   1 -15   40.33    3.58
  -2   0 -10    0.84    2.12
  -2   2 -14   28.28    2.81
   1   0 -13 1022.78   13.18
  -6   2  -7  138.83    4.23
  -5   2 -10    8.61    2.51
  -4   1 -10  175.07    5.67
  -3   2 -13  101.90    4.21
  -2   1 -13   48.35    3.87
  -1   2 -15    7.61    1.92
  -3   1 -12   14.43    3.07
  -1   1 -14  183.75    5.93
  -5   3 -11    9.12    1.96
  -3   0  -9  841.94   11.00
   2   0 -14  692.99   11.36
  -6   3  -9    7.35    1.84
   0   2 -16   38.62    2.88
   2   1 -16   15.88    3.13
  -4   1 -11    5.91    2.55
   2  -1 -10   65.38    3.33
  -5   2 -11    4.10    1.97
  -4   3 -13    0.04    1.46
  -6   2  -9   22.99    2.66
  -3   2 -14    0.45    1.62
  -2   1 -14   37.94    3.51
  -2   2 -15   13.33    2.19
   1   1 -16   -0.24    2.44
  -4   0  -8    6.74    2.07
  -4   2 -13   88.30    3.98
  -3   1 -13  148.53    5.64
   0  -1  -9   95.13    3.63
  -6   3 -10   30.24    2.22
  -2   0 -12  128.31    5.48
  -1   1 -15    3.37    2.12
   2  -1 -11  101.81    4.41
  -4   1 -12   84.85    4.74
  -3   0 -11    1.31    2.88
  -1  -1  -8   15.49    1.98
   0   0 -14   57.06    4.12
  -6   2 -10    0.36    1.80
  -5   2 -12   33.57    2.99
   0  -1 -10   12.48    2.22
   0   1 -16   18.25    2.95
   1  -1 -11  164.55    5.55
  -1  -1  -9   -0.67    2.03
  -5   1 -11   17.55    2.86
  -4   0 -10   39.32    3.91
   1   0 -15   85.99    4.95
   2  -1 -12   20.01    3.42
  -3   1 -14   23.63    3.18
  -3   2 -15   -1.17    1.59
  -2   1 -15    0.63    2.36
   0  -1 -11  231.65    6.83
  -7   2  -8    1.13    1.91
  -4   1 -13    1.68    2.58
  -4   2 -14    0.87    1.82
  -1  -1 -10    8.78    2.45
  -6   2 -11    0.73    1.77
  -2  -1  -8    1.34    1.70
   1  -1 -12   19.13    3.51
  -5   2 -13   63.28    3.40
  -2  -1  -9   26.23    3.01
  -7   2  -9    0.57    2.08
  -1  -1 -11  920.73   13.99
   0  -1 -12  191.09    7.07
   2   0 -16   12.93    3.71
   4   6   2   -0.07    0.49
   5   3  -2   11.82    0.86
   6   5   3   10.63    0.82
   3   5  -2    8.76    0.92
   5   5   0    0.90    0.52
   6   5   4   39.53    1.24
   6   5   5    8.15    0.75
   0   6  -1  110.56    1.90
   3   4  -3   23.62    1.31
   4   5  -1   16.55    0.96
   2   6   0   79.99    1.54
   4   6   3    4.74    0.54
   6   3   0    6.17    0.47
   3   6   1    3.93    0.47
   3   3  -3    1.43    0.62
   4   4  -2    4.01    0.70
   4   6   5   38.07    0.94
   5   4  -1   13.61    0.72
   5   5   1   25.85    0.97
   6   4   1   15.09    0.69
   2   5  -2    0.80    0.54
   2   6   1   96.12    1.44
   3   5  -1   25.49    0.90
   4   5   0   -0.07    0.36
   6   3   1    0.12    0.23
   6   4   2    6.60    0.49
  -2   6   0   85.15    1.35
   0   6   0   10.86    0.55
   1   4  -3    3.80    0.73
  -1   6   0    7.73    0.47
   5   4   0   21.83    0.74
   0   4  -3    0.96    0.61
   3   4  -2   25.24    0.89
   5   5   3    0.17    0.36
   6   4   3    0.16    0.33
   1   6   1    2.71    0.34
   3   6   4    1.25    0.31
   4   4  -1    5.04    0.50
   5   5   6   28.80    0.81
   6   4   4    0.65    0.34
   2   5  -1    0.01    0.40
   2   6   2    3.37    0.36
   4   5   1    5.65    0.47
   5   5   4    2.58    0.38
   5   5   5    1.21    0.37
   6   3   2    4.35    0.29
   3   6   6    1.55    0.29
   3   5   0   47.94    1.01
  -3   6   1   18.36    0.57
   0   6   1  109.71    1.32
   2   4  -2   27.05    0.90
   5   4   1    2.60    0.33
   6   3   3    4.87    0.28
  -1   6   1    5.20    0.37
   2   6   3    8.08    0.41
   4   5   2   21.31    0.70
  -2   6   1    6.21    0.39
   1   6   2    3.79    0.32
   4   3  -1    3.39    0.32
   0   5  -1  124.68    1.66
   2   6   4    0.15    0.21
   3   4  -1    0.09    0.31
   5   4   2   88.97    1.18
  -2   5  -1   77.94    1.39
  -1   5  -1   12.21    0.64
   2   5   0  122.70    1.48
   2   6   5    2.10    0.29
   3   5   1   12.13    0.51
   1   6   3    1.08    0.25
   2   6   6    3.86    0.32
   2   6   7    1.35    0.24
   5   3   1   40.63    0.67
   4   5   4    2.42    0.36
  -3   6   2    0.44    0.20
  -1   6   2    7.57    0.37
   0   4  -2    4.30    0.51
   4   5   7    1.75    0.33
   5   4   3    0.83    0.28
  -2   6   2    0.10    0.20
   4   5   5    4.01    0.36
   4   5   6   21.39    0.67
   0   6   3    8.29    0.38
   1   6   4   55.97    0.87
   2   4  -1   25.47    0.74
   4   4   1   11.04    0.44
   5   4   4    0.34    0.28
   4   3   0   57.37    0.84
   1   6   5   24.27    0.60
   3   4   0   25.98    0.66
   5   3   2    2.81    0.21
   5   4   5    7.28    0.44
   5   4   6   12.15    0.53
   1   6   6    2.85    0.28
   1   6   7    0.04    0.19
  -4   6   3    0.50    0.18
   0   6   4    2.88    0.27
   3   5   3    5.04    0.36
  -3   6   3    1.92    0.23
  -2   6   3   11.57    0.40
   3   5   9    2.76    0.30
   1   5   1   14.66    0.54
   0   6   5    1.31    0.23
   2   5   2   21.63    0.60
   3   5   4   46.63    0.88
   5   3   3   25.99    0.50
  -1   6   4    7.03    0.32
   3   5   8    6.61    0.41
   0   6   6   36.21    0.67
   0   6   8   11.16    0.38
   2   4   0   78.88    1.09
   3   4   1   45.15    0.80
   3   5   5    3.11    0.34
   3   5   7    7.38    0.43
  -4   6   4    1.22    0.18
  -2   6   4   24.68    0.53
   0   4  -1   20.54    0.65
   0   6   7    0.74    0.18
   3   5   6  100.93    1.28
   4   4   3    8.02    0.39
   5   3   4   17.54    0.45
  -3   6   4    1.12    0.19
  -1   6   5   22.22    0.52
   0   5   1  101.35    1.21
   2   5   3   74.35    1.06
   2   5  10    0.30    0.24
  -5   6   5    0.02    0.12
  -1   6   6    0.13    0.18
   1   5   2   34.61    0.72
  -1   5   1    4.41    0.33
  -4   6   5   10.26    0.32
  -3   6   5    2.01    0.21
  -2   5   1    0.44    0.26
  -1   6   7    2.89    0.22
  -1   6   8   16.32    0.41
   2   5   4   81.32    1.09
   3   4   2   59.66    0.87
  -3   5   1   24.95    0.63
   1   4   0  244.86    1.85
   2   5   9    0.57    0.25
   4   3   2    1.92    0.19
   4   4   6  150.38    1.51
   4   4   7   62.96    1.00
  -2   6   6    0.11    0.13
   2   4   1   75.83    0.98
   2   5   5   10.08    0.45
  -5   6   6    1.97    0.16
  -2   6   7    1.26    0.19
   0   5   2  470.85    2.42
   2   5   8    8.41    0.41
  -4   6   6   -0.06    0.12
  -2   6   8    0.77    0.16
   2   5   7    1.86    0.30
  -3   6   7    1.98    0.17
   4   3   3  156.52    1.15
  -4   6   7    3.73    0.19
  -3   6   8    8.05    0.26
   1   5   4   52.81    0.82
   0   5   3   41.92    0.72
   1   5  10   34.78    0.66
  -4   5   2   32.32    0.63
  -3   5   2    9.00    0.36
  -2   5   2    0.49    0.18
   1   4   1  248.04    1.65
   2   4   2    1.10    0.19
   3   4   4   13.86    0.46
   1   5   5    0.21    0.21
   3   4   9   62.94    0.94
   1   5   9    0.57    0.22
   4   3   4    2.13    0.18
  -1   5   3    3.58    0.26
   1   5   6    0.03    0.20
   3   4   5    4.18    0.28
   0   5   4   15.25    0.42
   0   5  11   59.01    0.72
   1   5   7   35.39    0.66
   1   5   8    3.54    0.26
   3   4   6  138.43    1.28
   3   4   8  398.01    2.22
   4   3   5  100.87    0.91
   3   4   7    1.76    0.24
   2   4   3    1.91    0.19
 -13  -2   8    0.24    0.13
 -12   1   0  115.08    1.12
 -12   1   1   12.82    0.42
 -10   1   4   13.25    0.54
 -12   1  -1    0.03    0.14
  -7   0   7  606.50    3.54
 -15  -1   5    1.47    0.14
 -14   0   4    4.41    0.28
 -12   1   2    8.41    0.38
 -11   1   4   -0.01    0.20
  -8   1   5    1.00    0.29
 -14  -1   7    7.16    0.26
 -12   1   3    8.19    0.38
 -10  -1   9    0.89    0.32
  -7   1   5    4.37    0.36
 -15  -1   6    0.55    0.11
 -15   0   1   26.23    0.50
 -12   1   4    1.37    0.24
 -11  -1   9    0.00    0.20
 -15   0   3    8.58    0.32
 -13   1   2    2.92    0.23
 -11   1   5    0.15    0.21
 -10   0   8   64.44    1.19
 -13   1  -1    5.07    0.24
  -8   0   8   64.90    1.25
 -14   0   6    1.88    0.18
 -13   0   7    1.88    0.20
  -9   1   6    0.22    0.32
 -12  -1   9    1.98    0.19
  -8   1   6   11.15    0.55
 -14  -1   8    0.46    0.11
 -12   1   5    0.63    0.20
 -15  -1   7    4.62    0.18
 -13   1   4    8.58    0.35
 -12   0   8   18.33    0.49
  -8   2  -1    1.51    0.21
  -8   2   0   24.33    0.56
  -7   2  -1   21.09    0.48
 -15   0   5    8.07    0.29
 -11   1   6   58.82    1.01
  -7   1   6  111.32    1.37
  -7   2   0   29.94    0.59
 -13  -1   9    1.08    0.14
  -9   2  -1    6.32    0.30
  -9   2   0  119.08    1.17
  -8   2   1    1.45    0.21
 -14   1   1    0.06    0.11
 -14   1   2    2.60    0.18
  -9   2   1   35.78    0.69
  -7   2   1   36.16    0.65
 -14   1   0    3.30    0.17
 -13   1   5   11.00    0.37
 -12   1   6    2.09    0.24
  -8   2   2   51.67    0.83
 -10   2   0    0.37    0.16
 -10   2   1    0.76    0.18
  -9   2   2   15.74    0.48
 -10   1   7   10.46    0.50
  -9   0   9   13.44    0.61
  -9   1   7    5.63    0.40
  -7   2   2    0.11    0.14
 -11   0   9    6.14    0.33
 -10   2   2   17.70    0.48
   2   5  -4   15.43    2.56
   5   3  -3   56.66    2.92
   5   4  -3   -0.09    1.42
   6   5   0   34.18    2.33
   6   5   6   10.30    1.94
   7   3   2    5.39    1.04
   7   3   4   -0.15    1.08
   7   4   2    1.36    1.28
   7   4   3   -0.29    1.51
   1   5  -4   50.54    3.86
   2   6  -2    0.67    1.46
   4   6   0    7.32    1.54
   6   4  -1    2.61    1.58
   6   3  -1   11.24    1.48
   3   4  -4  876.51   11.99
   3   6  -1   17.20    1.75
   5   5  -1    0.77    1.63
   3   3  -4   72.39    3.65
   3   5  -3   11.85    2.20
   6   5   3   13.54    2.16
   1   6  -2    7.84    1.54
   4   5  -2   30.99    2.47
   4   6   1    9.50    1.53
   5   4  -2   67.55    3.10
   4   4  -3    7.81    1.77
   5   3  -2   11.90    1.70
   6   4   0   45.56    2.19
   0   6  -2   24.03    1.80
   4   3  -3   87.96    3.18
   2   4  -4  145.65    4.39
   2   6  -1    6.77    1.16
   3   6   0   35.06    1.83
   4   6   2    0.37    0.88
   5   5   0    0.18    1.05
   6   4   1   15.70    1.37
   4   6   4    4.24    0.97
   5   5   7    7.10    1.22
   5   4  -1   10.18    1.14
   5   5   1   26.19    1.60
   6   3   1    0.13    0.51
   1   4  -4  374.77    5.72
   6   4   2    7.01    0.96
   6   4   5   26.12    1.66
   1   5  -3    4.14    1.27
   1   6  -1    5.15    0.86
   3   6   1    3.72    0.75
   5   5   6   35.92    1.85
   6   4   3    0.07    0.87
   6   4   4    1.15    0.93
   4   4  -2    3.57    0.91
   5   3  -1    7.41    0.81
  -2   3  -2   32.73    1.62
   6   2  -3   31.55    1.47
  -3   2  -1  366.02    3.30
   1   1   0 4188.46   16.83
   2   3  -2   48.29    1.91
  -1   3  -2  191.40    3.46
   0   3  -2   86.33    2.56
   1   3  -2    2.98    1.05
  -4   1  -1    1.75    0.76
  -1   1   0 3928.78   15.82
   5   3  -4    6.41    1.49
   1   2  -1   47.03    1.49
  -1   2  -1   55.79    1.57
  -5   1  -2    2.13    0.94
   0   2  -1    2.60    0.91
   2   3  -3  387.81    5.69
   5   1  -2  396.33    2.67
  -3   3  -4   27.05    2.06
  -1   3  -3   27.82    1.92
   0   3  -3  265.79    5.24
   1   3  -3   89.60    3.25
   5   3  -5   13.51    2.55
   6   2  -4  449.49    5.66
  -3   3  -5   63.22    4.18
   4   3  -5   35.21    3.62
   2   3  -4  626.46    9.91
   5   3  -6  424.10    9.66
   0   3  -4   28.48    4.15
   1   3  -4  541.59   11.62
  -3   1  -1 1257.66    8.19
   4   2  -3  124.87    3.79
   3   3  -5   -0.14    3.65
  -1   2  -2  637.39   11.00
   1   2  -2 2304.98   21.26
   4   3  -6    2.81    4.42
   0   2  -2   33.43    4.93
   2   3  -5  248.91    9.50
   5   2  -4 1082.63   11.53
   2   1  -1 1043.56    6.03
   3   3  -6   23.57    5.08
   4   1  -2  612.87    4.78
   0   3  -6   10.90    6.71
  -4   1  -2    3.56    0.93
  -2   2  -3   92.02    4.45
   1   1  -1 3358.66   14.13
   2   2  -3    3.23    2.61
   4   2  -4   93.58    4.01
   2   3  -7    6.30    5.64
  -4   2  -5  174.70    5.36
   1   3  -7    2.30    6.94
   5   2  -5  320.47    6.96
   6   2  -6  287.21    7.11
  -1   2  -3    1.67    3.38
  -3   2  -4   11.05    2.26
  -1   1  -1 1163.96    8.34
   1   2  -3 4010.71   27.81
   5   1  -3  762.03    5.99
   6   1  -4   84.93    2.51
  -4   2  -6   97.70    4.48
   3   2  -4   55.68    3.28
   6   2  -7    4.36    3.40
   4   2  -5  632.94    9.50
   5   2  -6  915.80   12.07
   2   2  -4  503.66    8.70
  -1   2  -4  985.18   12.20
   1   2  -4 1760.86   18.13
   6   2  -8  224.22    7.54
   0   2  -4 1177.24   14.64
  -3   2  -6   50.87    3.42
  -2   2  -5 1080.13   11.71
   3   2  -5   99.14    4.21
  -3   2  -7   58.17    3.65
   4   2  -6  357.26    7.57
  -3   2  -8   20.28    3.29
   2   2  -5   28.06    3.44
   4   1  -3 1527.07    8.98
  -1   2  -5 1515.98   14.43
  -2   2  -6  915.03   10.90
   6   1  -5  717.26    7.59
   0   2  -5  141.23    5.56
   1   2  -5 1370.85   15.45
   3   2  -6   27.78    3.40
   5   1  -4  757.09    7.05
  -2   2  -7    8.21    2.77
   2   2  -6   13.11    3.27
   0   2  -6    4.12    2.65
   1   1  -2   13.58    2.06
   1   2  -6  652.54   11.04
   3   2  -7   48.46    3.68
  -1   2  -8   86.80    4.73
  -1   1  -2 6618.13   17.71
   0   2  -7  248.05    7.52
   2   2  -7  294.84    7.60
  -4   1  -4   53.23    1.87
   0   1  -2    4.23    1.78
   1   2  -7  591.59   10.94
   3   2  -9    1.76    3.70
  -3   1  -3   24.56    1.43
   0   2  -8  243.68    7.93
   2   2  -8  147.80    6.19
   6   1  -6  643.91    8.08
   1   2  -8  326.51    8.96
   2   2  -9   62.58    5.24
   1   2  -9  146.30    6.80
   5   1  -5   79.46    3.02
   4   1  -4   22.54    1.74
  -4   1  -5   92.47    2.51
   3   0  -1 1670.36    2.96
   2   1  -3  987.52    7.88
  -4   1  -6   66.91    2.50
  -4   1  -7  256.43    4.84
  -3   1  -4  193.56    3.31
   6   1  -8  172.27    5.63
   5   1  -6  516.30    7.40
   6   1  -9    7.79    3.40
  -1   1  -3 1847.60   10.69
   1   1  -3 1060.88    8.57
   3   1  -4 1835.59   11.64
   4   1  -5  484.51    6.68
   0   1  -3 5766.32   20.21
  -3   1  -9   66.49    3.84
  -3   1  -5 2022.52   11.37
   5   1  -7    0.05    2.37
  -3   1  -8  270.34    5.87
  -2   1  -4   28.73    1.87
  -3   1  -7    8.29    1.92
  -3   1  -6  234.56    4.48
   5   1  -8  146.61    5.19
   5   1  -9  220.09    6.66
   2   1  -4    8.68    1.72
   4   1  -6  156.95    4.41
   6   0  -4  367.74    4.19
   3   1  -5    5.78    2.09
  -2   1  -9   28.03    3.60
  -2   1  -5    1.57    1.55
  -1   1  -4  840.77    8.13
   1   1  -4   43.47    2.52
  -2   1  -8   -0.67    2.01
   0   1  -4 8327.50   26.66
  -2   1  -7  159.14    4.55
  -2   1  -6    1.32    1.45
  -1   1  -9   -1.05    2.92
   2   1  -5  142.79    4.20
   3   1  -6  718.69    9.12
   2   1 -10   76.48    5.67
   5   0  -3   32.76    1.37
  -1   1  -5  435.07    6.45
   3   1  -7  593.78    9.18
   4   0  -2  123.03    1.71
   3   1  -8  918.88   12.07
   0   1  -5    0.47    1.85
   1   1  -5 1277.66   11.43
  -5   0  -3  712.73    4.14
   2   1  -6    5.60    2.07
   0   1  -8  509.90    9.62
   2   1  -7  851.19   11.02
   0   1  -7   66.15    3.79
   0   1  -6    4.73    2.12
   1   1  -8  225.35    6.72
   1   1  -7    1.06    2.74
   1   1  -6 1616.41   14.04
   6   0  -6   70.71    3.42
  -4   0  -8    6.91    3.22
   6   0  -8    9.27    3.28
  -4   0  -2   52.74    1.19
  -4   0  -6    5.89    1.96
   5   0  -5 1159.96   10.28
   5   0  -7  483.47    8.63
  -4   0  -4 4207.84   14.73
  -1   0  -9  101.33    6.35
  -3   0  -1  277.44    1.79
   4   0  -4 7283.33   22.61
   4   0  -6  264.33    5.99
   0   0  -8  258.71    8.40
  -3   0  -5   33.49    2.11
   2   0  -8   83.44    4.81
   3   0  -7   31.77    3.41
  -2   0  -6  255.53    5.78
   6  -1  -9    6.65    4.52
  -3   0  -3   74.21    2.08
   1   0  -7   21.28    3.51
   3   0  -5   43.67    2.80
   6  -1  -8  176.97    6.57
   2   0  -6  958.90   10.47
   4  -1 -10   -0.74    5.52
   0   0  -6  122.38    4.38
   5  -1  -9  211.44    7.68
   6  -1  -7    2.58    2.78
  -1   0  -5 1131.87   10.25
  -4  -1  -7  430.52   10.29
   1   0  -5  325.71    5.49
   2   0  -2 2981.52    8.81
   2   0  -4  671.50    6.42
   4  -1  -9    6.51    3.56
   2  -1   1  833.95    5.13
   2   0   4 1843.05   15.23
   3  -2   3   43.00    1.91
   0   1   4 7676.12   26.92
   2   0   6  458.89    9.88
  -1   1  10  225.96    9.15
   0   1   7   64.99    4.98
   3  -2   4   11.66    1.49
   0   1   5   -1.28    2.00
   3  -2   5    3.19    1.77
   1   0   9   88.71    6.29
  -1   1   9    0.84    3.99
  -2   1  10   79.48    5.60
   0   0  10  243.12    8.69
   1   0   7 1304.40   15.08
   2  -2   8   62.12    4.71
   2  -1   2 2545.40    9.86
   2  -1   6    9.47    2.99
  -2   1   9   86.55    5.03
   1   0   3 4611.10   16.47
   1   0   5 1441.42   12.70
   2  -1   5    3.32    2.42
  -3   1  10   14.15    4.38
   2  -1   3  208.07    3.68
   2  -1   4   33.79    2.50
  -2   1   8    8.95    2.77
   0   0   8  232.07    7.47
   2  -2   6 1099.22   11.63
  -3   1   9  106.83    5.88
   2  -2   1  181.86    1.63
  -4   1  10   -0.13    4.19
  -2   1   7  816.89   10.77
   2  -2   5 1215.38   10.78
  -1   0   9  258.85    7.97
   1  -2   8  101.60    5.45
   2  -2   4    1.23    1.71
  -3   1   8  955.63   12.52
  -2   0  10  400.77   10.12
   0   0   6  170.33    5.47
   2  -2   3   82.57    2.39
  -5   1  10   71.80    5.05
  -1  -1  10  202.43    8.04
   1  -1   6 2575.68   19.06
   0  -2   9  207.97    7.69
   1  -2   7 1155.44   13.71
  -2   1   5  137.66    3.86
   0  -1   8  529.84   10.41
  -3   1   7  587.70    8.96
  -2   1   4    8.67    1.66
   1  -1   5  492.53    7.85
  -4   1   8 1022.26   12.85
  -2   1   2 9999.00   13.74
  -2   1   3 1006.88    6.40
  -1   0   7   36.61    3.41
   0  -2   8  229.65    7.37
   0   0   4 3075.25   15.67
  -2  -1  10   79.53    5.89
   0  -1   7   64.86    4.14
  -6   1   9    7.48    4.22
  -2   0   8   76.98    4.92
  -1  -2   9  138.91    6.90
  -5   1   8  163.56    5.87
  -4   1   7   40.27    3.36
  -3   0   9   50.64    4.44
   1  -2   5 1979.64   14.97
  -1  -1   8  232.97    7.14
   0  -1   6    4.07    2.49
  -2  -1   9   89.96    5.66
   0   0   2  548.60    4.55
  -1  -3   8   80.44    5.62
  -1  -2   8  325.25    8.56
   1  -2   4 1109.61   10.03
  -5   1   7    1.46    2.59
  -4   1   6  188.65    4.96
   0  -3   6    8.13    2.91
  -1  -1   7    3.48    2.53
   0  -2   6    5.81    2.16
   0  -1   5    1.76    1.91
  -3   1   4 1993.59   10.63
  -2  -1   8    7.93    2.45
  -3  -1   9   97.01    4.77
  -5   0   9  961.74   10.99
  -2   0   6 1015.15    9.48
  -1  -3   7    3.08    1.92
  -6   1   7    3.16    1.41
   1  -2   3    2.69    0.88
  -3   0   7   10.05    0.72
   0   0   0    0.00    0.00

TITL MAG166bis_150K
CELL  1.34143   12.4540   5.4805  14.1111   90.000  104.263   90.000
ZERR     1.00    0.0007   0.0002   0.0007    0.000    0.004    0.000
SPGR P 21/n
SFAC C   H   O
UNIT 24 22 4
HKLF 4
END
_computing_structure_solution     'SHELXT 2018/2 (Sheldrick, 2018)'
;
_shelx_hkl_checksum              28555
_olex2_diffrn_ambient_temperature_device 'Oxford Cryosystems'
_olex2_submission_special_instructions 'No special instructions were received'
####################################################################### 
# 
# This file contains crystal structure data downloaded from the 
# Cambridge Structural Database (CSD) hosted by the Cambridge 
# Crystallographic Data Centre (CCDC).
# 
# Full information about CCDC data access policies and citation 
# guidelines are available at http://www.ccdc.cam.ac.uk/access/V1 
# 
# Audit and citation data items may have been added by the CCDC. 
# Please retain this information to preserve the provenance of 
# this file and to allow appropriate attribution of the data. 
# 
#######################################################################

data_mag188
_database_code_depnum_ccdc_archive 'CCDC 2162895'
loop_
_audit_author_name
_audit_author_address
'Bernhard Spingler '
;University of Zurich 
Switzerland
;
_audit_update_record             
;
2022-03-29 deposited with the CCDC.	2022-09-23 downloaded from the CCDC.
;
_audit_creation_date             2021-01-13
_audit_creation_method           
;
Olex2 1.3
(compiled 2020.11.12 svn.r5f609507 for OlexSys, GUI svn.r6226)
;
_shelx_SHELXL_version_number     2018/3
loop_
_audit_author_email
giacomo.manfroni@unibas.ch
alessandro.prescimone@unibas.ch
_chemical_name_common            ?
_chemical_name_systematic        ?
_chemical_formula_moiety         'C26 H26 O4'
_chemical_formula_sum            'C26 H26 O4'
_chemical_formula_weight         402.47
_chemical_melting_point          ?
loop_
_atom_type_symbol
_atom_type_description
_atom_type_scat_dispersion_real
_atom_type_scat_dispersion_imag
_atom_type_scat_source
C C 0.0181 0.0091 'International Tables Vol C Tables 4.2.6.8 and 6.1.1.4'
H H 0.0000 0.0000 'International Tables Vol C Tables 4.2.6.8 and 6.1.1.4'
O O 0.0492 0.0322 'International Tables Vol C Tables 4.2.6.8 and 6.1.1.4'

_shelx_space_group_comment       
;
The symmetry employed for this shelxl refinement is uniquely defined
by the following loop, which should always be used as a source of
symmetry information in preference to the above space-group names.
They are only intended as comments.
;
_space_group_crystal_system      orthorhombic
_space_group_IT_number           61
_space_group_name_H-M_alt        'P b c a'
_space_group_name_Hall           '-P 2ac 2ab'
loop_
_space_group_symop_operation_xyz
'x, y, z'
'-x+1/2, -y, z+1/2'
'-x, y+1/2, -z+1/2'
'x+1/2, -y+1/2, -z'
'-x, -y, -z'
'x-1/2, y, -z-1/2'
'x, -y-1/2, z-1/2'
'-x-1/2, y-1/2, z'

_cell_length_a                   9.0988(6)
_cell_length_b                   8.7410(6)
_cell_length_c                   27.1654(17)
_cell_angle_alpha                90
_cell_angle_beta                 90
_cell_angle_gamma                90
_cell_volume                     2160.5(2)
_cell_formula_units_Z            4
_cell_measurement_reflns_used    8117
_cell_measurement_temperature    150
_cell_measurement_theta_max      68.990
_cell_measurement_theta_min      5.854
_shelx_estimated_absorpt_T_max   0.949
_shelx_estimated_absorpt_T_min   0.852
_exptl_absorpt_coefficient_mu    0.661
_exptl_absorpt_correction_T_max  0.7533
_exptl_absorpt_correction_T_min  0.6948
_exptl_absorpt_correction_type   multi-scan
_exptl_absorpt_process_details   
;
SADABS-2012/1 (Bruker,2012) was used for absorption correction.
wR2(int) was 0.0552 before and 0.0397 after correction.
The Ratio of minimum to maximum transmission is 0.9223.
The \l/2 correction factor is 0.0015.
;
_exptl_absorpt_special_details   ?
_exptl_crystal_colour            yellow
_exptl_crystal_colour_primary    yellow
_exptl_crystal_density_diffrn    1.237
_exptl_crystal_density_meas      ?
_exptl_crystal_density_method    ?
_exptl_crystal_description       plate
_exptl_crystal_F_000             856
_exptl_crystal_size_max          0.25
_exptl_crystal_size_mid          0.2
_exptl_crystal_size_min          0.08
_exptl_transmission_factor_max   ?
_exptl_transmission_factor_min   ?
_diffrn_reflns_av_R_equivalents  0.0334
_diffrn_reflns_av_unetI/netI     0.0175
_diffrn_reflns_Laue_measured_fraction_full 0.996
_diffrn_reflns_Laue_measured_fraction_max 0.977
_diffrn_reflns_limit_h_max       10
_diffrn_reflns_limit_h_min       -10
_diffrn_reflns_limit_k_max       9
_diffrn_reflns_limit_k_min       -10
_diffrn_reflns_limit_l_max       32
_diffrn_reflns_limit_l_min       -32
_diffrn_reflns_number            14033
_diffrn_reflns_point_group_measured_fraction_full 0.996
_diffrn_reflns_point_group_measured_fraction_max 0.977
_diffrn_reflns_theta_full        67.679
_diffrn_reflns_theta_max         69.871
_diffrn_reflns_theta_min         5.853
_diffrn_ambient_temperature      150
_diffrn_detector_area_resol_mean ?
_diffrn_measured_fraction_theta_full 0.996
_diffrn_measured_fraction_theta_max 0.977
_diffrn_measurement_device       Area
_diffrn_measurement_device_type  'Bruker APEX-II CCD'
_diffrn_measurement_method       '\f & \w scans'
_diffrn_radiation_monochromator  graphite
_diffrn_radiation_probe          x-ray
_diffrn_radiation_type           'Cu K\a'
_diffrn_radiation_wavelength     1.54178
_diffrn_source                   ?
_diffrn_source_current           0.6
_diffrn_source_power             0.03
_diffrn_source_voltage           50.0
_diffrn_special_details          ?
_diffrn_standards_number         0
_reflns_Friedel_coverage         0.000
_reflns_Friedel_fraction_full    .
_reflns_Friedel_fraction_max     .
_reflns_number_gt                1817
_reflns_number_total             1995
_reflns_special_details          
;
 Reflections were merged by SHELXL according to the crystal
 class for the calculation of statistics and refinement.
 
 _reflns_Friedel_fraction is defined as the number of unique
 Friedel pairs measured divided by the number that would be
 possible theoretically, ignoring centric projections and
 systematic absences.
;
_reflns_threshold_expression     'I > 2\s(I)'
_computing_cell_refinement       'SAINT v8.34A (Bruker, 2013)'
_computing_data_collection       'Apex2 (Bruker AXS, 2006)'
_computing_data_reduction        'SAINT v8.34A (Bruker, 2013)'
_computing_molecular_graphics    'Olex2 1.3 (Dolomanov et al., 2009)'
_computing_publication_material  'Olex2 1.3 (Dolomanov et al., 2009)'
_computing_structure_refinement  'SHELXL 2018/3 (Sheldrick, 2015)'
_computing_structure_solution    'SHELXT 2018/2 (Sheldrick, 2018)'
_refine_diff_density_max         0.198
_refine_diff_density_min         -0.160
_refine_diff_density_rms         0.034
_refine_ls_extinction_coef       .
_refine_ls_extinction_method     none
_refine_ls_goodness_of_fit_ref   1.015
_refine_ls_hydrogen_treatment    constr
_refine_ls_matrix_type           full
_refine_ls_number_parameters     136
_refine_ls_number_reflns         1995
_refine_ls_number_restraints     0
_refine_ls_R_factor_all          0.0386
_refine_ls_R_factor_gt           0.0354
_refine_ls_restrained_S_all      1.015
_refine_ls_shift/su_max          0.001
_refine_ls_shift/su_mean         0.000
_refine_ls_structure_factor_coef Fsqd
_refine_ls_weighting_details     
'w=1/[\s^2^(Fo^2^)+(0.0519P)^2^+0.6781P] where P=(Fo^2^+2Fc^2^)/3'
_refine_ls_weighting_scheme      calc
_refine_ls_wR_factor_gt          0.0950
_refine_ls_wR_factor_ref         0.0984
_refine_special_details          ?
_olex2_refinement_description    
;
1. Fixed Uiso
 At 1.2 times of:
  All C(H) groups, All C(H,H) groups
2.a Secondary CH2 refined with riding coordinates:
 C5(H5A,H5B), C6(H6A,H6B), C7(H7A,H7B)
2.b Aromatic/amide H refined with riding coordinates:
 C3(H3), C9(H9), C13(H13), C1(H1), C12(H12), C11(H11), C10(H10)
;
_atom_sites_solution_hydrogens   geom
_atom_sites_solution_primary     dual
_atom_sites_solution_secondary   ?
loop_
_atom_site_label
_atom_site_type_symbol
_atom_site_fract_x
_atom_site_fract_y
_atom_site_fract_z
_atom_site_U_iso_or_equiv
_atom_site_adp_type
_atom_site_occupancy
_atom_site_site_symmetry_order
_atom_site_calc_flag
_atom_site_refinement_flags_posn
_atom_site_refinement_flags_adp
_atom_site_refinement_flags_occupancy
_atom_site_disorder_assembly
_atom_site_disorder_group
O2 O 0.67101(9) 0.18742(10) 0.55873(3) 0.0331(2) Uani 1 1 d . . . . .
O1 O 0.12461(11) 0.05643(14) 0.54505(4) 0.0518(3) Uani 1 1 d . . . . .
C4 C 0.58248(13) 0.09641(13) 0.53078(4) 0.0278(3) Uani 1 1 d . . . . .
C2 C 0.34872(13) -0.00809(14) 0.50568(4) 0.0290(3) Uani 1 1 d . . . . .
C3 C 0.43114(13) 0.08714(13) 0.53613(4) 0.0292(3) Uani 1 1 d . . . . .
H3 H 0.383362 0.146171 0.560750 0.035 Uiso 1 1 calc R U . . .
C8 C 0.97240(14) 0.35966(13) 0.66667(4) 0.0317(3) Uani 1 1 d . . . . .
C5 C 0.60650(14) 0.25780(13) 0.60151(4) 0.0317(3) Uani 1 1 d . . . . .
H5A H 0.568102 0.178575 0.624159 0.038 Uiso 1 1 calc R U . . .
H5B H 0.524260 0.325442 0.591729 0.038 Uiso 1 1 calc R U . . .
C6 C 0.72569(14) 0.34948(13) 0.62642(5) 0.0328(3) Uani 1 1 d . . . . .
H6A H 0.681754 0.405256 0.654522 0.039 Uiso 1 1 calc R U . . .
H6B H 0.762801 0.426710 0.602843 0.039 Uiso 1 1 calc R U . . .
C7 C 0.85611(14) 0.25597(13) 0.64535(4) 0.0335(3) Uani 1 1 d . . . . .
H7A H 0.821994 0.183593 0.670948 0.040 Uiso 1 1 calc R U . . .
H7B H 0.898573 0.195737 0.617960 0.040 Uiso 1 1 calc R U . . .
C9 C 0.94466(16) 0.44102(15) 0.70973(5) 0.0391(3) Uani 1 1 d . . . . .
H9 H 0.856165 0.423006 0.727360 0.047 Uiso 1 1 calc R U . . .
C13 C 1.10441(15) 0.38525(15) 0.64246(5) 0.0378(3) Uani 1 1 d . . . . .
H13 H 1.126657 0.329115 0.613456 0.045 Uiso 1 1 calc R U . . .
C1 C 0.18761(14) -0.01222(17) 0.51249(5) 0.0390(3) Uani 1 1 d . . . . .
H1 H 0.130592 -0.071571 0.490272 0.047 Uiso 1 1 calc R U . . .
C12 C 1.20486(16) 0.49249(17) 0.66023(5) 0.0454(3) Uani 1 1 d . . . . .
H12 H 1.294981 0.508589 0.643344 0.054 Uiso 1 1 calc R U . . .
C11 C 1.17392(17) 0.57504(17) 0.70211(6) 0.0476(4) Uani 1 1 d . . . . .
H11 H 1.241119 0.650089 0.713646 0.057 Uiso 1 1 calc R U . . .
C10 C 1.04438(18) 0.54805(17) 0.72730(5) 0.0477(4) Uani 1 1 d . . . . .
H10 H 1.023630 0.602881 0.756678 0.057 Uiso 1 1 calc R U . . .

loop_
_atom_site_aniso_label
_atom_site_aniso_U_11
_atom_site_aniso_U_22
_atom_site_aniso_U_33
_atom_site_aniso_U_23
_atom_site_aniso_U_13
_atom_site_aniso_U_12
O2 0.0296(5) 0.0408(5) 0.0289(4) -0.0047(3) -0.0040(3) -0.0095(4)
O1 0.0290(5) 0.0810(8) 0.0453(6) -0.0152(5) 0.0019(4) -0.0018(5)
C4 0.0278(6) 0.0313(6) 0.0242(5) 0.0030(4) -0.0062(4) -0.0053(5)
C2 0.0246(6) 0.0365(6) 0.0260(6) 0.0035(5) -0.0036(5) -0.0032(5)
C3 0.0281(6) 0.0343(6) 0.0253(5) 0.0002(4) -0.0021(4) -0.0018(5)
C8 0.0374(7) 0.0267(6) 0.0311(6) 0.0029(5) -0.0104(5) 0.0002(5)
C5 0.0342(6) 0.0285(5) 0.0325(6) -0.0030(5) -0.0048(5) -0.0008(5)
C6 0.0396(7) 0.0236(5) 0.0353(6) -0.0006(5) -0.0089(5) -0.0028(5)
C7 0.0423(7) 0.0246(5) 0.0335(6) -0.0012(5) -0.0103(5) -0.0017(5)
C9 0.0418(7) 0.0432(7) 0.0323(6) -0.0035(5) -0.0041(5) -0.0085(6)
C13 0.0394(7) 0.0379(6) 0.0361(6) 0.0027(5) -0.0050(5) 0.0054(6)
C1 0.0277(7) 0.0545(8) 0.0348(7) -0.0040(6) -0.0026(5) -0.0051(6)
C12 0.0344(7) 0.0502(8) 0.0515(8) 0.0098(6) -0.0046(6) -0.0035(6)
C11 0.0436(8) 0.0487(8) 0.0504(8) 0.0021(6) -0.0177(7) -0.0137(6)
C10 0.0540(9) 0.0510(8) 0.0380(7) -0.0099(6) -0.0106(6) -0.0109(7)

_geom_special_details            
;
 All esds (except the esd in the dihedral angle between two l.s. planes)
 are estimated using the full covariance matrix.  The cell esds are taken
 into account individually in the estimation of esds in distances, angles
 and torsion angles; correlations between esds in cell parameters are only
 used when they are defined by crystal symmetry.  An approximate (isotropic)
 treatment of cell esds is used for estimating esds involving l.s. planes.
;
loop_
_geom_bond_atom_site_label_1
_geom_bond_atom_site_label_2
_geom_bond_distance
_geom_bond_site_symmetry_2
_geom_bond_publ_flag
O2 C4 1.3632(14) . ?
O2 C5 1.4401(14) . ?
O1 C1 1.2129(17) . ?
C4 C2 1.4029(17) 5_656 ?
C4 C3 1.3871(17) . ?
C2 C3 1.3927(16) . ?
C2 C1 1.4780(17) . ?
C3 H3 0.9500 . ?
C8 C7 1.5088(16) . ?
C8 C9 1.3922(18) . ?
C8 C13 1.3875(19) . ?
C5 H5A 0.9900 . ?
C5 H5B 0.9900 . ?
C5 C6 1.5087(16) . ?
C6 H6A 0.9900 . ?
C6 H6B 0.9900 . ?
C6 C7 1.5300(17) . ?
C7 H7A 0.9900 . ?
C7 H7B 0.9900 . ?
C9 H9 0.9500 . ?
C9 C10 1.3878(19) . ?
C13 H13 0.9500 . ?
C13 C12 1.395(2) . ?
C1 H1 0.9500 . ?
C12 H12 0.9500 . ?
C12 C11 1.376(2) . ?
C11 H11 0.9500 . ?
C11 C10 1.383(2) . ?
C10 H10 0.9500 . ?

loop_
_geom_angle_atom_site_label_1
_geom_angle_atom_site_label_2
_geom_angle_atom_site_label_3
_geom_angle
_geom_angle_site_symmetry_1
_geom_angle_site_symmetry_3
_geom_angle_publ_flag
C4 O2 C5 117.26(9) . . ?
O2 C4 C2 116.78(11) . 5_656 ?
O2 C4 C3 124.21(11) . . ?
C3 C4 C2 119.00(11) . 5_656 ?
C4 C2 C1 121.16(11) 5_656 . ?
C3 C2 C4 120.52(11) . 5_656 ?
C3 C2 C1 118.31(11) . . ?
C4 C3 C2 120.47(11) . . ?
C4 C3 H3 119.8 . . ?
C2 C3 H3 119.8 . . ?
C9 C8 C7 120.15(12) . . ?
C13 C8 C7 121.47(11) . . ?
C13 C8 C9 118.22(12) . . ?
O2 C5 H5A 110.3 . . ?
O2 C5 H5B 110.3 . . ?
O2 C5 C6 107.21(10) . . ?
H5A C5 H5B 108.5 . . ?
C6 C5 H5A 110.3 . . ?
C6 C5 H5B 110.3 . . ?
C5 C6 H6A 108.5 . . ?
C5 C6 H6B 108.5 . . ?
C5 C6 C7 115.12(10) . . ?
H6A C6 H6B 107.5 . . ?
C7 C6 H6A 108.5 . . ?
C7 C6 H6B 108.5 . . ?
C8 C7 C6 110.61(9) . . ?
C8 C7 H7A 109.5 . . ?
C8 C7 H7B 109.5 . . ?
C6 C7 H7A 109.5 . . ?
C6 C7 H7B 109.5 . . ?
H7A C7 H7B 108.1 . . ?
C8 C9 H9 119.5 . . ?
C10 C9 C8 120.98(14) . . ?
C10 C9 H9 119.5 . . ?
C8 C13 H13 119.6 . . ?
C8 C13 C12 120.76(13) . . ?
C12 C13 H13 119.6 . . ?
O1 C1 C2 123.23(12) . . ?
O1 C1 H1 118.4 . . ?
C2 C1 H1 118.4 . . ?
C13 C12 H12 119.9 . . ?
C11 C12 C13 120.27(14) . . ?
C11 C12 H12 119.9 . . ?
C12 C11 H11 120.2 . . ?
C12 C11 C10 119.59(13) . . ?
C10 C11 H11 120.2 . . ?
C9 C10 H10 119.9 . . ?
C11 C10 C9 120.13(14) . . ?
C11 C10 H10 119.9 . . ?

loop_
_geom_torsion_atom_site_label_1
_geom_torsion_atom_site_label_2
_geom_torsion_atom_site_label_3
_geom_torsion_atom_site_label_4
_geom_torsion
_geom_torsion_site_symmetry_1
_geom_torsion_site_symmetry_2
_geom_torsion_site_symmetry_3
_geom_torsion_site_symmetry_4
_geom_torsion_publ_flag
O2 C4 C3 C2 179.47(10) . . . . ?
O2 C5 C6 C7 -62.54(13) . . . . ?
C4 O2 C5 C6 179.09(9) . . . . ?
C4 C2 C3 C4 0.19(19) 5_656 . . . ?
C4 C2 C1 O1 176.27(13) 5_656 . . . ?
C2 C4 C3 C2 -0.19(19) 5_656 . . . ?
C3 C2 C1 O1 -4.3(2) . . . . ?
C8 C9 C10 C11 -0.2(2) . . . . ?
C8 C13 C12 C11 -0.2(2) . . . . ?
C5 O2 C4 C2 -169.45(10) . . . 5_656 ?
C5 O2 C4 C3 10.88(16) . . . . ?
C5 C6 C7 C8 176.51(11) . . . . ?
C7 C8 C9 C10 -173.68(12) . . . . ?
C7 C8 C13 C12 173.84(12) . . . . ?
C9 C8 C7 C6 67.64(15) . . . . ?
C9 C8 C13 C12 -1.56(18) . . . . ?
C13 C8 C7 C6 -107.67(13) . . . . ?
C13 C8 C9 C10 1.79(19) . . . . ?
C13 C12 C11 C10 1.8(2) . . . . ?
C1 C2 C3 C4 -179.21(11) . . . . ?
C12 C11 C10 C9 -1.6(2) . . . . ?

_shelx_res_file                  
;
TITL mag188_a.res in Pbca
    mag188.res
    created by SHELXL-2018/3 at 10:33:04 on 13-Jan-2021
REM Old TITL MAG188 in Pbca
REM SHELXT solution in Pbca: R1 0.152, Rweak 0.002, Alpha 0.018
REM <I/s> 0.396 for 329 systematic absences, Orientation as input
REM Formula found by SHELXT: C13 O2
CELL 1.54178 9.0988 8.741 27.1654 90 90 90
ZERR 4 0.0006 0.0006 0.0017 0 0 0
LATT 1
SYMM 0.5-X,-Y,0.5+Z
SYMM -X,0.5+Y,0.5-Z
SYMM 0.5+X,0.5-Y,-Z
SFAC C H O
UNIT 104 104 16

L.S. 10
PLAN  10
SIZE 0.08 0.2 0.25
TEMP -123.15
CONF
BOND
list 4
fmap 2 53
MORE -1
ACTA
BOND $H
OMIT 0 2 2
OMIT 3 3 5
OMIT 0 2 1
REM <olex2.extras>
REM <HklSrc "%./MAG188.hkl">
REM </olex2.extras>

WGHT    0.051900    0.678100
FVAR       0.45151
O2    3    0.671007    0.187420    0.558727    11.00000    0.02961    0.04083 =
         0.02891   -0.00469   -0.00405   -0.00955
O1    3    0.124613    0.056435    0.545048    11.00000    0.02895    0.08099 =
         0.04534   -0.01521    0.00191   -0.00181
C4    1    0.582481    0.096406    0.530775    11.00000    0.02777    0.03130 =
         0.02423    0.00302   -0.00619   -0.00531
C2    1    0.348722   -0.008090    0.505677    11.00000    0.02464    0.03647 =
         0.02598    0.00345   -0.00355   -0.00317
C3    1    0.431140    0.087139    0.536132    11.00000    0.02813    0.03433 =
         0.02527    0.00023   -0.00210   -0.00185
AFIX  43
H3    2    0.383362    0.146171    0.560750    11.00000   -1.20000
AFIX   0
C8    1    0.972397    0.359665    0.666665    11.00000    0.03743    0.02665 =
         0.03113    0.00294   -0.01036    0.00016
C5    1    0.606497    0.257803    0.601513    11.00000    0.03420    0.02846 =
         0.03248   -0.00301   -0.00481   -0.00076
AFIX  23
H5A   2    0.568102    0.178575    0.624159    11.00000   -1.20000
H5B   2    0.524260    0.325442    0.591729    11.00000   -1.20000
AFIX   0
C6    1    0.725685    0.349480    0.626423    11.00000    0.03956    0.02365 =
         0.03528   -0.00059   -0.00888   -0.00275
AFIX  23
H6A   2    0.681754    0.405256    0.654522    11.00000   -1.20000
H6B   2    0.762801    0.426710    0.602843    11.00000   -1.20000
AFIX   0
C7    1    0.856110    0.255967    0.645351    11.00000    0.04229    0.02458 =
         0.03352   -0.00118   -0.01028   -0.00166
AFIX  23
H7A   2    0.821994    0.183593    0.670948    11.00000   -1.20000
H7B   2    0.898573    0.195737    0.617960    11.00000   -1.20000
AFIX   0
C9    1    0.944663    0.441019    0.709733    11.00000    0.04182    0.04321 =
         0.03235   -0.00347   -0.00410   -0.00846
AFIX  43
H9    2    0.856165    0.423006    0.727360    11.00000   -1.20000
AFIX   0
C13   1    1.104409    0.385251    0.642459    11.00000    0.03939    0.03788 =
         0.03609    0.00269   -0.00501    0.00541
AFIX  43
H13   2    1.126657    0.329115    0.613456    11.00000   -1.20000
AFIX   0
C1    1    0.187608   -0.012222    0.512488    11.00000    0.02774    0.05447 =
         0.03482   -0.00397   -0.00260   -0.00506
AFIX  43
H1    2    0.130592   -0.071571    0.490272    11.00000   -1.20000
AFIX   0
C12   1    1.204860    0.492487    0.660225    11.00000    0.03436    0.05023 =
         0.05147    0.00979   -0.00463   -0.00350
AFIX  43
H12   2    1.294981    0.508589    0.643344    11.00000   -1.20000
AFIX   0
C11   1    1.173917    0.575035    0.702108    11.00000    0.04363    0.04871 =
         0.05041    0.00209   -0.01773   -0.01374
AFIX  43
H11   2    1.241119    0.650089    0.713646    11.00000   -1.20000
AFIX   0
C10   1    1.044385    0.548046    0.727295    11.00000    0.05399    0.05101 =
         0.03802   -0.00991   -0.01061   -0.01092
AFIX  43
H10   2    1.023630    0.602881    0.756678    11.00000   -1.20000
AFIX   0
HKLF 4


REM  mag188_a.res in Pbca
REM wR2 = 0.0984, GooF = S = 1.015, Restrained GooF = 1.015 for all data
REM R1 = 0.0354 for 1817 Fo > 4sig(Fo) and 0.0386 for all 1995 data
REM 136 parameters refined using 0 restraints

END

WGHT      0.0504      0.6623

REM Highest difference peak  0.198,  deepest hole -0.160,  1-sigma level  0.034
Q1    1   0.3815 -0.0921  0.4996  11.00000  0.05    0.20
Q2    1   0.9197  0.3055  0.6580  11.00000  0.05    0.16
Q3    1   1.1300  0.5097  0.7219  11.00000  0.05    0.15
Q4    1   0.3778 -0.0215  0.4819  11.00000  0.05    0.15
Q5    1   0.7844  0.2984  0.6368  11.00000  0.05    0.14
Q6    1   1.0533  0.3434  0.6613  11.00000  0.05    0.14
Q7    1   0.9800  0.3603  0.6995  11.00000  0.05    0.14
Q8    1   0.3955  0.0200  0.5222  11.00000  0.05    0.14
Q9    1   0.6664  0.2994  0.6180  11.00000  0.05    0.14
Q10   1   0.5052  0.1226  0.5220  11.00000  0.05    0.13
;
_shelx_res_checksum              27530
_shelx_hkl_file                  
;
   0  -1   0   -4.60    0.20
   0   1   0   -4.40    0.10
   0   1   0   -4.70    0.20
   0   1   0   -4.50    0.10
   0  -2   0 3003.80  123.99
   0   2   0 3110.69  112.69
   0   2   0 3005.90  114.19
   0   3   0    0.00    0.20
   0  -3   0    0.30    0.30
   0  -3   0    0.20    0.40
   0  -3   0   -0.30    0.30
   0   3   0    0.00    0.30
   0  -4   0   22.00    1.00
   0  -4   0   21.20    1.10
   0  -4   0   23.10    1.50
   0   4   0   21.00    1.10
   0  -5   0   -0.10    0.40
   0   5   0    0.10    0.30
   0  -5   0   -0.10    0.30
   0  -5   0   -0.20    0.50
   0   6   0   42.80    2.00
   0  -6   0   42.80    2.70
   0  -6   0   41.70    1.90
   0  -6   0   44.10    2.00
   0  -7   0    0.30    0.40
   0  -7   0   -0.80    0.60
   0  -7   0    0.50    0.40
   0  -7   0   -0.20    0.50
   0  -7   0   -0.20    0.50
   0  -8   0   43.80    1.90
   0  -8   0   41.30    2.10
   0  -8   0   45.70    1.90
   0  -8   0   43.00    1.80
   0  -8   0   43.20    1.90
   0  -9   0   -0.70    0.40
   0  -9   0    0.90    0.40
   0  -9   0   -0.40    0.40
   0  -9   0    0.20    0.40
   0 -10   0    9.20    0.70
   0 -10   0    9.70    0.70
   0 -10   0   10.40    0.70
   0 -10   0   10.00    0.70
  -1   0   0   -0.10    0.10
  -1   0   0    0.10    0.20
  -1   0   0   -0.10    0.10
  -1   0   0    0.10    0.10
   1   0   0    0.00    0.10
   1   0   0    0.00    0.20
   1   0   0   -0.10    0.10
   1   0   0    0.00    0.20
  -1   1   0    0.10    0.20
  -1  -1   0    0.20    0.30
  -1  -1   0   -0.10    0.30
  -1  -1   0    0.10    0.20
  -1  -1   0    0.10    0.30
  -1   1   0   -0.10    0.20
  -1   1   0    0.00    0.20
   1  -1   0    0.20    0.20
   1   1   0    0.20    0.30
   1   1   0    0.00    0.20
   1  -1   0    0.10    0.10
  -1  -2   0   -0.50    0.40
  -1   2   0   -0.90    0.30
  -1   2   0   -0.80    0.30
  -1  -2   0   -0.70    0.30
  -1  -2   0   -0.90    0.50
  -1   2   0   -0.80    0.30
   1  -2   0   -0.70    0.30
   1   2   0   -0.30    0.50
   1   2   0   -0.20    0.40
   1   2   0   -0.80    0.20
   1  -2   0   -0.50    0.30
  -1   3   0   -0.60    0.20
  -1  -3   0   -0.40    0.50
  -1  -3   0   -0.70    0.50
  -1  -3   0   -0.70    0.40
   1   3   0   -0.40    0.30
   1  -3   0   -0.50    0.30
  -1  -4   0    0.00    0.50
  -1   4   0    0.20    0.30
  -1  -4   0   -0.20    0.30
  -1  -4   0    0.30    0.30
   1  -4   0    0.40    0.30
   1  -4   0    0.20    0.50
   1  -4   0   -0.20    0.30
  -1   5   0    0.50    0.40
  -1  -5   0    0.20    0.30
  -1  -5   0    0.10    0.60
  -1  -5   0    0.00    0.40
   1  -5   0   -0.20    0.50
   1  -5   0    0.20    0.30
   1  -5   0   -0.60    0.30
  -1   6   0    0.20    0.40
  -1  -6   0   -0.10    0.40
  -1  -6   0   -0.10    0.60
  -1  -6   0    0.50    0.50
   1  -6   0   -0.40    0.40
   1  -6   0    0.40    0.60
   1  -6   0   -0.20    0.40
  -1  -7   0   -0.10    0.80
  -1  -7   0   -0.10    0.50
  -1  -7   0   -0.30    0.40
  -1  -7   0   -0.40    0.40
  -1  -7   0   -0.10    0.50
  -1  -7   0    0.40    0.50
  -1  -7   0    0.20    0.40
   1  -7   0    0.20    0.70
   1  -7   0    0.10    0.50
   1  -7   0    0.60    0.50
   1  -7   0    0.60    0.40
   1  -7   0    0.30    0.40
   1  -7   0    0.40    0.50
  -1  -8   0    0.10    0.40
  -1  -8   0    0.60    0.50
  -1  -8   0    0.60    0.40
  -1  -8   0    0.40    0.40
  -1  -8   0   -0.80    0.40
   1  -8   0   -0.20    0.50
   1  -8   0   -0.20    0.40
   1  -8   0    0.20    0.40
   1  -8   0    0.10    0.40
   1  -8   0    0.20    0.40
  -1  -9   0    0.00    0.40
  -1  -9   0   -0.10    0.40
  -1  -9   0    0.30    0.40
  -1  -9   0    0.20    0.40
   1  -9   0    0.10    0.40
   1  -9   0    0.30    0.40
   1  -9   0    0.50    0.40
   1  -9   0   -0.50    0.40
  -1 -10   0   -0.30    0.30
  -1 -10   0    0.40    0.40
  -1 -10   0    0.10    0.30
  -1 -10   0    0.40    0.40
   1 -10   0   -0.30    0.30
   1 -10   0   -0.20    0.30
   1 -10   0    0.20    0.30
   1 -10   0   -0.10    0.30
  -2   0   0   51.59    2.50
  -2   0   0   54.39    2.30
  -2   0   0   51.19    2.40
  -2   0   0   48.90    1.90
   2   0   0   52.99    2.40
  -2  -1   0  502.35   20.20
  -2  -1   0  523.35   21.80
  -2   1   0  551.14   19.60
  -2  -1   0  536.65   23.20
   2  -1   0  536.45   21.50
   2  -1   0  469.75   20.00
   2  -1   0  554.84   19.70
   2   1   0  525.05   19.70
  -2  -2   0    2.30    0.70
  -2   2   0    3.00    0.40
  -2  -2   0    2.50    0.50
  -2   2   0    4.40    0.70
  -2  -2   0    3.60    0.70
  -2  -2   0    3.90    0.70
   2   2   0    3.30    0.50
   2   2   0    2.80    0.70
   2  -2   0    2.20    0.50
  -2  -3   0    9.20    1.00
  -2  -3   0    9.00    0.60
  -2  -3   0    9.40    0.60
  -2   3   0    9.10    0.70
  -2  -3   0    8.90    0.90
   2  -3   0    9.30    0.80
   2   3   0   10.70    0.90
   2  -3   0    8.80    0.60
  -2   4   0  524.75   19.60
  -2  -4   0  499.65   18.30
  -2  -4   0  532.85   22.00
  -2  -4   0  529.55   20.50
  -2  -4   0  515.45   17.30
   2  -4   0  513.05   17.30
   2  -4   0  521.45   18.30
   2  -4   0  509.15   21.90
  -2  -5   0  109.19    4.20
  -2  -5   0  106.59    3.90
  -2  -5   0   97.79    5.20
  -2   5   0  108.39    4.50
   2  -5   0  108.09    3.90
   2  -5   0  113.79    4.10
  -2  -6   0  409.96   14.70
  -2  -6   0  411.46   13.90
  -2  -6   0  425.56   18.00
  -2  -6   0  427.56   12.90
   2  -6   0  421.86   12.90
   2  -6   0  357.56   13.80
  -2  -7   0    0.60    0.50
  -2  -7   0    0.20    0.60
  -2  -7   0    1.40    0.50
  -2  -7   0    2.00    0.50
  -2  -7   0    0.90    0.50
  -2  -7   0    1.80    1.00
  -2  -7   0    1.60    0.50
   2  -7   0    1.30    0.60
   2  -7   0    0.60    0.40
   2  -7   0    1.20    0.50
   2  -7   0    1.40    0.50
   2  -7   0    1.20    0.50
  -2  -8   0   10.50    0.90
  -2  -8   0    8.30    0.90
  -2  -8   0    8.70    0.80
  -2  -8   0    8.60    0.80
  -2  -8   0    8.30    0.80
   2  -8   0   10.50    0.90
   2  -8   0    7.40    0.80
   2  -8   0   10.00    0.80
   2  -8   0    8.60    0.70
  -2  -9   0    0.50    0.40
  -2  -9   0    0.10    0.40
  -2  -9   0   -0.10    0.40
  -2  -9   0    0.40    0.40
   2  -9   0    0.50    0.40
   2  -9   0   -0.10    0.40
   2  -9   0    0.40    0.40
   2  -9   0    0.40    0.40
  -2 -10   0    4.90    0.50
   2 -10   0    4.40    0.40
   2 -10   0    4.40    0.50
   2 -10   0    6.70    0.60
  -3   0   0    0.10    0.30
  -3   0   0    0.20    0.40
  -3   0   0   -0.40    0.40
   3   0   0    1.50    0.50
  -3   1   0    0.30    0.40
  -3  -1   0    0.10    0.40
  -3   1   0    0.20    0.30
  -3  -1   0    0.30    0.50
   3  -1   0   -0.20    0.40
   3   1   0    0.10    0.40
   3   1   0    0.00    0.20
  -3   2   0   -0.70    0.30
  -3  -2   0   -0.40    0.50
  -3   2   0    0.50    0.50
  -3  -2   0   -0.50    0.30
   3  -2   0    0.30    0.40
   3   2   0   -0.80    0.40
  -3  -3   0   -0.50    0.40
  -3  -3   0    0.20    0.60
  -3  -3   0    0.40    0.30
  -3   3   0   -0.40    0.30
  -3  -3   0   -0.10    0.30
   3  -3   0    0.10    0.30
   3   3   0    0.10    0.50
  -3  -4   0    0.60    0.60
  -3  -4   0    0.30    0.30
  -3  -4   0    0.20    0.60
  -3   4   0   -0.20    0.30
  -3  -4   0    0.40    0.40
   3  -4   0   -0.20    0.30
  -3  -5   0   -0.60    0.30
  -3   5   0    0.20    0.50
  -3  -5   0    0.80    0.70
  -3  -5   0    0.10    0.30
   3  -5   0    0.30    0.40
  -3  -6   0    0.10    0.40
  -3  -6   0   -0.40    0.40
  -3  -6   0    0.50    0.70
  -3  -6   0   -0.10    0.40
   3  -6   0    0.20    0.50
   3  -6   0    0.60    0.30
  -3  -7   0    0.00    0.40
  -3  -7   0   -0.30    0.40
  -3  -7   0    0.10    0.50
  -3  -7   0    0.00    0.50
  -3  -7   0    0.50    0.80
   3  -7   0   -0.30    0.40
   3  -7   0   -0.10    0.40
   3  -7   0   -0.30    0.40
   3  -7   0    0.60    0.40
  -3  -8   0   -0.50    0.40
  -3  -8   0    0.10    0.40
  -3  -8   0   -0.50    0.40
   3  -8   0    0.00    0.40
   3  -8   0    0.20    0.40
   3  -8   0   -0.20    0.40
   3  -8   0    0.30    0.40
  -3  -9   0   -0.20    0.40
   3  -9   0    0.10    0.40
   3  -9   0    0.40    0.30
   3  -9   0   -0.10    0.30
   3  -9   0   -0.20    0.30
   3 -10   0   -0.30    0.30
   3 -10   0    0.10    0.30
  -4   0   0 2134.59   81.09
   4   0   0 2123.39   79.19
  -4   1   0  108.39    4.80
  -4  -1   0  119.69    5.10
   4   1   0  122.09    5.00
   4  -1   0  111.19    5.00
  -4   2   0    6.70    0.90
  -4  -2   0    6.30    1.00
   4   2   0    6.70    1.00
  -4  -3   0   98.09    4.80
  -4   3   0  103.49    4.40
  -4   4   0  249.38    9.90
  -4  -4   0  255.07   11.00
  -4  -4   0  227.68   10.50
   4  -4   0  253.27    8.50
  -4  -5   0   33.00    2.30
   4  -5   0   33.50    1.60
   4  -5   0   35.20    1.40
  -4  -6   0  285.17   12.70
  -4  -6   0  276.07    9.40
   4  -6   0  281.37    8.80
   4  -6   0  279.17    9.20
   4  -6   0  286.17    9.40
   4  -6   0  256.27    9.60
   4  -6   0  272.07    8.80
  -4  -7   0  184.88    6.50
   4  -7   0  189.18    6.10
   4  -7   0  183.08    6.20
   4  -7   0  194.88    6.40
   4  -7   0  189.18    6.50
   4  -7   0  188.58    6.50
  -4  -8   0   15.60    1.10
   4  -8   0   15.20    1.00
   4  -8   0   15.20    1.00
   4  -8   0   15.00    0.90
   4  -8   0   14.20    1.00
   4  -9   0    0.70    0.30
   4  -9   0    0.80    0.40
   4  -9   0    1.00    0.40
   4  -9   0    0.40    0.30
  -5   0   0    0.30    0.40
  -5   0   0    0.40    0.60
  -5   1   0   -0.40    0.40
  -5  -1   0    0.10    0.40
  -5  -1   0   -0.30    0.50
  -5   1   0    0.70    0.60
  -5   2   0    0.00    0.40
  -5  -2   0   -0.30    0.60
  -5  -2   0    0.30    0.40
  -5  -3   0    0.20    0.70
  -5   3   0   -0.30    0.50
  -5   4   0    0.40    0.60
   5  -4   0    0.20    0.40
   5  -4   0    0.00    0.30
   5  -5   0   -0.10    0.50
   5  -5   0    0.60    0.40
   5  -5   0    0.30    0.40
  -5  -6   0    0.20    0.50
   5  -6   0   -0.10    0.40
   5  -6   0    0.10    0.40
   5  -6   0   -0.20    0.40
   5  -6   0   -0.40    0.40
   5  -6   0   -0.40    0.40
  -5  -7   0    0.80    0.50
   5  -7   0    0.70    0.50
   5  -7   0    0.00    0.30
   5  -7   0   -0.40    0.30
   5  -7   0   -0.10    0.30
   5  -7   0    0.90    0.50
   5  -8   0    0.20    0.40
   5  -8   0    0.00    0.40
   5  -8   0   -0.20    0.40
   5  -8   0    0.40    0.30
   5  -9   0    0.20    0.30
   5  -9   0   -0.10    0.30
  -6   0   0   49.30    2.20
  -6   1   0  104.79    3.90
  -6  -1   0   99.19    3.80
  -6  -2   0   -0.20    0.40
   6  -3   0  449.46   14.10
  -6  -4   0  207.28    7.10
   6  -4   0  205.38    6.70
   6  -4   0  213.78    6.60
   6  -4   0  194.68    7.30
  -6  -5   0  198.98    6.90
   6  -5   0  203.18    6.40
   6  -5   0  199.68    6.50
   6  -5   0  194.38    6.80
  -6  -6   0  147.69    5.30
   6  -6   0  145.69    5.00
   6  -6   0  151.28    4.90
   6  -6   0  151.48    5.20
   6  -6   0  147.19    5.20
  -6  -7   0    1.10    0.50
   6  -7   0    1.10    0.40
   6  -7   0    1.40    0.40
   6  -7   0    1.00    0.40
   6  -7   0    0.50    0.40
   6  -8   0    0.80    0.30
   6  -8   0    0.50    0.40
   6  -8   0    0.00    0.30
  -7   0   0    0.00    0.60
  -7   1   0   -0.50    0.60
  -7  -1   0   -0.30    0.50
  -7  -2   0   -0.50    0.50
  -7  -2   0    0.00    0.50
  -7   2   0   -0.30    0.50
   7  -2   0   -0.20    0.30
  -7  -3   0    0.50    0.60
  -7   3   0    0.00    0.50
  -7  -3   0   -0.80    0.50
   7  -3   0   -0.30    0.30
   7  -3   0   -0.20    0.30
  -7  -4   0    0.60    0.60
   7  -4   0   -0.30    0.30
   7  -4   0   -0.40    0.30
  -7  -5   0    0.00    0.50
   7  -5   0   -0.10    0.30
   7  -5   0    0.30    0.40
  -7  -6   0    0.40    0.50
   7  -6   0   -0.10    0.40
   7  -6   0    0.10    0.30
   7  -6   0   -0.10    0.30
  -7  -7   0   -0.10    0.40
   7  -7   0    0.20    0.30
   7  -7   0    0.30    0.30
   7  -7   0    0.20    0.30
   7  -8   0    0.60    0.30
  -8   0   0   68.49    2.90
  -8   0   0   61.99    2.60
  -8  -1   0  153.58    5.80
  -8  -1   0  147.59    5.40
  -8   1   0  154.38    5.80
  -8   1   0  148.69    5.30
  -8   2   0  105.69    4.20
  -8  -2   0  105.29    4.30
  -8  -2   0  108.89    4.00
   8  -2   0  107.19    3.70
  -8  -3   0   69.39    2.80
  -8  -3   0   66.49    3.00
   8  -3   0   69.79    2.40
   8  -3   0   68.99    2.50
  -8  -4   0    0.20    0.50
  -8  -4   0    0.10    0.50
   8  -4   0    0.20    0.40
   8  -4   0    0.80    0.40
  -8  -5   0    2.00    0.50
   8  -5   0    3.30    0.40
   8  -5   0    2.80    0.50
   8  -5   0    3.90    0.50
  -8  -6   0    7.30    0.70
   8  -6   0    6.00    0.60
   8  -6   0    5.90    0.50
   8  -6   0    7.00    0.60
  -8  -7   0   67.39    2.50
   8  -7   0   68.89    2.40
  -9   0   0    0.00    0.50
  -9   0   0   -0.60    0.50
  -9   1   0   -0.30    0.40
  -9  -1   0    0.20    0.50
  -9   1   0   -0.10    0.50
  -9  -1   0   -0.40    0.50
   9  -1   0    0.60    0.40
  -9   2   0    0.00    0.50
  -9  -2   0    0.20    0.50
  -9  -2   0   -0.20    0.60
   9  -2   0    0.00    0.30
  -9  -3   0   -1.20    0.50
  -9  -3   0    0.60    0.50
   9  -3   0    0.30    0.30
  -9  -4   0    0.00    0.50
   9  -4   0    0.00    0.30
   9  -4   0   -0.20    0.30
  -9  -5   0    0.10    0.40
   9  -5   0   -0.20    0.30
   9  -5   0    0.30    0.20
   9  -5   0    0.10    0.30
   9  -6   0    0.30    0.30
 -10   0   0    0.90    0.50
 -10   0   0    0.40    0.40
  10   0   0    0.90    0.30
 -10   1   0    0.50    0.50
 -10  -1   0   -0.10    0.40
 -10  -1   0   -0.80    0.40
  10   1   0    0.30    0.30
  10  -1   0    0.40    0.30
 -10  -2   0    0.30    0.40
 -10  -2   0    0.30    0.40
  10  -2   0   -0.20    0.30
 -10  -3   0   41.20    1.70
 -10  -3   0   41.80    1.80
  10  -3   0   38.00    1.50
 -10  -4   0    3.20    0.50
  10  -4   0    2.50    0.30
   0 -10  -1   48.20    1.80
   0 -10  -1   48.10    1.90
   0 -10  -1   49.90    1.90
   0 -10  -1   49.20    1.90
   0  -9  -1    0.10    0.40
   0  -9  -1   -0.30    0.40
   0  -9  -1   -0.30    0.40
   0  -9  -1    0.00    0.40
   0  -8  -1   20.90    1.30
   0  -8  -1   21.80    1.20
   0  -8  -1   20.50    1.20
   0  -8  -1   21.40    1.20
   0  -8  -1   20.90    1.10
   0  -7  -1    0.00    0.50
   0  -7  -1   -0.50    0.50
   0  -7  -1    0.50    0.50
   0  -7  -1   -0.20    0.40
   0  -7  -1    0.10    0.40
   0  -7  -1    0.40    0.70
   0  -6  -1  161.38    6.10
   0  -6  -1  157.68    7.70
   0  -6  -1  165.48    5.80
   0  -5  -1    0.00    0.60
   0  -5  -1    0.20    0.40
   0  -5  -1   -0.10    0.30
   0   5   1   -0.20    0.30
   0   4   1  117.69    4.70
   0  -4  -1  124.69    4.50
   0  -4  -1  123.79    4.30
   0  -4  -1  119.29    5.60
   0   3   1    0.00    0.20
   0  -3  -1    0.30    0.40
   0   3   1    0.10    0.20
   0   3   1   -0.30    0.20
   0   2   1  211.38    9.60
   0   2   1  208.58    7.80
   0  -1  -1    0.10    0.20
   0   1   1    0.10    0.20
   0   1   1    0.00    0.10
   0   1   1    0.00    0.20
   0   0   1    0.00    0.10
   0   0  -1    0.00    0.10
   0  -1   1    0.10    0.20
   0   1  -1    0.00    0.20
   0  -1   1    0.10    0.10
   0   1  -1   -0.10    0.10
   0  -2   1  208.48    9.00
   0   2  -1  215.98    8.00
   0  -3   1    0.30    0.40
   0   3  -1    0.10    0.20
   0   3  -1    0.00    0.40
   0  -3   1   -0.80    0.40
   0  -3   1    0.40    0.40
   0  -4   1  122.59    4.30
   0   4  -1  127.89    5.20
   0  -4   1  120.09    5.60
   0  -4   1  126.79    4.60
   0   4  -1  121.79    4.80
   0  -4   1  119.49    5.80
   0  -5   1   -0.20    0.40
   0   5  -1   -0.20    0.30
   0  -5   1   -0.30    0.50
   0  -5   1   -0.30    0.40
   0  -6   1  179.08    7.90
   0  -6   1  157.38    6.20
   0  -6   1  164.18    5.90
   0  -7   1    0.50    0.50
   0  -7   1    0.30    0.40
   0  -7   1    0.10    0.40
   0  -7   1    0.00    0.50
   0  -7   1    0.60    0.70
   0  -8   1   22.30    1.20
   0  -8   1   23.60    1.20
   0  -8   1   23.10    1.30
   0  -8   1   19.30    1.10
   0  -9   1   -0.10    0.40
   0  -9   1   -0.50    0.30
   0  -9   1   -0.20    0.40
   0  -9   1    0.00    0.40
   0 -10   1   48.40    1.90
   0 -10   1   47.00    1.80
   0 -10   1   48.80    1.90
   0 -10   1   47.60    1.80
  -1 -10  -1    1.70    0.40
  -1 -10  -1    0.60    0.30
  -1 -10  -1    0.60    0.40
  -1 -10  -1    1.40    0.40
   1 -10  -1    0.80    0.30
   1 -10  -1    1.60    0.40
   1 -10  -1    1.30    0.40
   1 -10  -1    0.80    0.30
  -1  -9  -1   19.50    1.00
  -1  -9  -1   17.20    1.00
  -1  -9  -1   17.20    1.10
  -1  -9  -1   18.10    1.10
   1  -9  -1   19.00    1.00
   1  -9  -1   16.90    1.00
   1  -9  -1   16.60    1.00
   1  -9  -1   16.30    1.10
  -1  -8  -1    0.20    0.40
  -1  -8  -1   -0.40    0.40
  -1  -8  -1   -0.70    0.40
  -1  -8  -1    0.00    0.40
  -1  -8  -1   -0.20    0.40
   1  -8  -1   -0.40    0.40
   1  -8  -1    0.90    0.40
   1  -8  -1    0.60    0.50
   1  -8  -1    0.30    0.40
   1  -8  -1   -0.30    0.40
   1  -8  -1   -0.60    0.40
  -1  -7  -1    0.00    0.40
  -1  -7  -1    0.50    0.40
  -1  -7  -1    0.00    0.50
  -1  -7  -1   -0.50    0.40
  -1  -7  -1   -0.30    0.80
  -1  -7  -1    0.10    0.50
  -1  -7  -1   -0.80    0.40
   1  -7  -1    0.60    0.90
   1  -7  -1    0.10    0.40
   1  -7  -1    0.30    0.40
   1  -7  -1    0.30    0.40
   1  -7  -1   -0.10    0.50
   1  -7  -1   -0.10    0.50
  -1  -6  -1   14.00    1.00
  -1  -6  -1   13.60    1.00
  -1   6   1   14.40    1.10
  -1  -6  -1   15.20    1.60
   1  -6  -1   12.90    1.00
   1  -6  -1   14.60    1.00
   1  -6  -1   16.60    1.60
  -1   5   1  107.99    4.30
  -1  -5  -1  107.69    4.10
  -1  -5  -1  107.29    3.90
  -1  -5  -1  101.29    5.20
   1  -5  -1  106.79    3.90
   1  -5  -1  107.19    5.20
   1  -5  -1  105.39    4.10
  -1   4   1  197.78    7.90
  -1  -4  -1  207.78    7.10
  -1  -4  -1  213.68    9.20
  -1  -4  -1  203.48    7.50
   1  -4  -1  208.18    9.10
   1  -4  -1  208.78    7.10
   1  -4  -1  206.88    7.50
  -1   3   1  315.87   12.20
  -1  -3  -1  348.07   13.80
  -1  -3  -1  317.87   12.80
   1  -3  -1  332.47   13.70
   1   3   1  302.27   12.30
  -1   2   1   10.70    0.80
  -1  -2  -1   10.30    0.70
  -1  -2  -1   10.00    0.90
  -1   2   1   10.30    0.60
  -1   2   1    9.70    0.80
  -1  -2  -1   11.30    1.10
  -1   2   1   11.50    0.70
   1  -2  -1   10.10    0.60
   1   2   1    9.40    1.00
   1   2   1   10.20    0.50
   1   2   1    9.50    0.70
  -1  -1  -1 1527.75   58.79
  -1   1   1 1490.45   58.69
  -1   1   1 1739.33   59.89
  -1   1   1 1679.63   59.19
  -1  -1  -1 1543.25   69.09
  -1  -1  -1 1715.43   60.19
   1   1   1 1534.15   69.09
   1  -1  -1 1514.75   58.69
   1   1   1 1553.84   58.79
  -1   0   1   -0.80    0.10
  -1   0   1   -0.70    0.20
  -1   0  -1   -0.80    0.10
  -1   0  -1   -0.90    0.10
  -1   0   1   -0.80    0.20
  -1   0   1   -0.70    0.20
  -1   0  -1   -0.60    0.20
  -1   0   1   -0.70    0.10
   1   0   1   -0.60    0.20
   1   0  -1   -0.90    0.10
   1   0  -1   -0.40    0.20
   1   0  -1   -0.70    0.10
   1   0   1   -0.70    0.20
   1   0  -1   -0.80    0.10
  -1   1  -1 1572.14   58.19
  -1  -1   1 1579.04   68.49
  -1  -1   1 1569.54   58.29
  -1  -1   1 1631.14   59.89
  -1  -1   1 1667.53   64.29
  -1   1  -1 1589.74   59.19
  -1   1  -1 1654.93   58.59
  -1  -1   1 1543.15   59.19
   1   1  -1 1495.05   68.49
   1  -1   1 1449.76   59.19
   1   1  -1 1585.84   58.19
   1  -1   1 1564.64   58.19
  -1   2  -1    9.40    0.80
  -1  -2   1    9.60    1.00
  -1  -2   1   10.10    0.80
  -1   2  -1    9.80    0.70
  -1  -2   1    8.90    0.80
   1  -2   1    9.20    0.70
   1  -2   1   10.60    0.70
   1   2  -1   10.40    0.80
   1   2  -1    9.90    1.00
  -1  -3   1  334.17   13.90
  -1  -3   1  332.67   13.80
  -1  -3   1  342.07   13.10
  -1   3  -1  303.17   12.20
   1   3  -1  313.97   12.40
   1  -3   1  325.77   13.70
   1  -3   1  310.87   13.50
  -1  -4   1  211.48    9.20
  -1  -4   1  202.98    7.10
  -1  -4   1  216.48    7.60
  -1   4  -1  194.98    8.10
  -1  -4   1  214.58    8.70
  -1  -4   1  209.28    9.50
   1  -4   1  202.78    7.10
   1  -4   1  212.28    7.60
   1  -4   1  220.08    9.20
  -1  -5   1  102.49    3.80
  -1   5  -1  109.29    4.40
  -1  -5   1   97.49    5.10
  -1  -5   1  107.89    4.10
   1  -5   1  108.79    5.10
   1  -5   1  109.39    4.10
   1  -5   1  104.49    3.80
  -1  -6   1   13.70    1.00
  -1  -6   1   14.50    1.50
  -1   6  -1   15.50    1.10
  -1  -6   1   13.70    1.00
   1  -6   1   14.30    1.00
   1  -6   1   16.20    1.50
   1  -6   1   14.90    1.00
  -1  -7   1   -0.60    0.40
  -1  -7   1    0.80    0.40
  -1  -7   1   -0.20    0.50
  -1  -7   1   -0.30    0.40
  -1  -7   1    0.70    0.50
  -1  -7   1   -0.80    0.70
   1  -7   1    0.30    0.50
   1  -7   1    0.10    0.40
   1  -7   1   -0.10    0.70
   1  -7   1   -0.60    0.40
   1  -7   1    0.00    0.40
   1  -7   1    0.60    0.40
  -1  -8   1   -0.40    0.40
  -1  -8   1    0.30    0.40
  -1  -8   1   -0.20    0.40
  -1  -8   1   -0.10    0.50
  -1  -8   1    0.50    0.40
   1  -8   1    0.00    0.40
   1  -8   1    0.20    0.40
   1  -8   1    0.20    0.40
   1  -8   1   -0.10    0.40
  -1  -9   1   19.10    1.00
  -1  -9   1   16.90    1.00
  -1  -9   1   17.60    1.10
  -1  -9   1   16.60    1.10
   1  -9   1   17.30    1.00
   1  -9   1   18.60    1.10
   1  -9   1   17.80    1.00
   1  -9   1   17.70    1.10
  -1 -10   1    1.10    0.40
  -1 -10   1    1.00    0.40
  -1 -10   1    0.90    0.30
   1 -10   1    1.10    0.40
   1 -10   1    1.20    0.40
   1 -10   1    0.80    0.40
   1 -10   1    1.20    0.40
  -2 -10  -1    0.80    0.40
   2 -10  -1    0.60    0.30
   2 -10  -1    0.80    0.40
   2 -10  -1    1.20    0.30
  -2  -9  -1    7.60    0.70
  -2  -9  -1   10.90    0.80
  -2  -9  -1    6.40    0.70
  -2  -9  -1    9.10    0.80
   2  -9  -1    7.80    0.70
   2  -9  -1    5.90    0.70
   2  -9  -1    6.80    0.60
   2  -9  -1    8.10    0.70
  -2  -8  -1    2.70    0.50
  -2  -8  -1    3.90    0.60
  -2  -8  -1    4.00    0.60
  -2  -8  -1    3.80    0.60
  -2  -8  -1    3.50    0.70
   2  -8  -1    2.50    0.50
   2  -8  -1    4.50    0.60
   2  -8  -1    4.20    0.60
   2  -8  -1    4.70    0.70
  -2  -7  -1    4.90    0.70
  -2  -7  -1    5.00    0.60
  -2  -7  -1    6.40    1.40
  -2  -7  -1    4.50    0.80
  -2  -7  -1    4.80    0.70
  -2  -7  -1    3.90    0.60
  -2  -7  -1    5.00    0.60
  -2  -7  -1    4.80    0.80
   2  -7  -1    5.30    0.60
   2  -7  -1    4.50    0.70
   2  -7  -1    7.20    0.80
   2  -7  -1    4.80    0.60
   2  -7  -1    4.70    0.60
  -2  -6  -1    6.50    0.60
  -2  -6  -1    3.30    1.00
  -2  -6  -1    5.70    0.80
  -2  -6  -1    5.40    0.70
   2  -6  -1    7.50    0.60
   2  -6  -1    5.40    0.70
   2  -6  -1    7.00    0.70
  -2  -5  -1   29.10    1.40
  -2   5   1   30.20    1.60
  -2  -5  -1   26.50    1.90
  -2  -5  -1   26.80    1.40
   2  -5  -1   26.90    1.40
   2  -5  -1   29.80    1.40
   2  -5  -1   25.50    1.90
  -2   4   1    8.90    0.80
  -2  -4  -1    9.70    1.20
  -2  -4  -1   10.20    0.70
  -2  -4  -1   11.40    1.20
  -2  -4  -1   10.70    0.70
   2  -4  -1    8.40    0.90
   2  -4  -1   10.70    0.70
   2  -4  -1    9.90    0.70
  -2  -3  -1    0.90    0.30
  -2   3   1    0.70    0.30
  -2  -3  -1    0.80    0.30
  -2  -3  -1    2.70    0.60
  -2  -3  -1    1.20    0.50
   2  -3  -1    1.20    0.30
   2   3   1    1.00    0.40
   2  -3  -1    0.70    0.40
  -2  -2  -1   75.59    3.50
  -2  -2  -1   83.79    4.10
  -2  -2  -1   84.39    3.70
  -2   2   1   80.39    3.50
  -2   2   1   76.79    3.30
   2   2   1   78.79    3.30
   2   2   1   75.89    4.10
   2  -2  -1   83.99    3.40
  -2  -1  -1  345.77   14.50
  -2  -1  -1  305.67   12.30
  -2  -1  -1  306.07   12.60
  -2   1   1  322.47   12.20
  -2   1   1  348.97   12.60
   2  -1  -1  322.07   13.20
   2  -1  -1  319.47   12.30
   2  -1  -1  322.07   12.50
   2   1   1  316.57   12.20
   2  -1  -1  321.97   13.20
  -2   0   1   -3.10    0.20
  -2   0   1   -3.70    0.40
  -2   0   1   -2.70    0.40
  -2   0   1   -3.00    0.30
  -2   0  -1   -3.00    0.30
  -2   0  -1   -3.70    0.50
  -2   0  -1   -3.40    0.20
  -2   0   1   -3.10    0.40
   2   0  -1   -2.50    0.50
   2   0   1   -2.70    0.40
  -2   1  -1  333.67   12.50
  -2  -1   1  324.67   14.40
  -2   1  -1  334.97   12.20
  -2  -1   1  323.87   12.10
  -2  -1   1  311.37   13.60
  -2  -1   1  312.87   12.50
  -2  -1   1  318.57   12.30
   2   1  -1  316.67   10.40
   2  -1   1  328.47   12.20
   2  -1   1  317.27   12.50
   2   1  -1  318.87   12.30
  -2  -2   1   75.99    3.40
  -2  -2   1   79.99    3.70
  -2   2  -1   74.19    3.30
  -2  -2   1   71.29    3.30
  -2  -2   1   74.99    3.80
  -2   2  -1   65.29    3.00
   2  -2   1   77.89    3.20
   2  -2   1   73.09    3.20
   2   2  -1   77.69    3.90
   2   2  -1   80.89    3.30
   2  -2   1   76.89    3.30
  -2  -3   1    1.00    0.30
  -2   3  -1    1.10    0.40
  -2  -3   1    1.20    0.50
  -2  -3   1    1.10    0.40
  -2  -3   1    0.80    0.70
  -2  -3   1    0.80    0.50
  -2  -3   1    1.00    0.30
   2   3  -1    1.70    0.50
   2  -3   1    1.30    0.40
  -2  -4   1    9.40    0.70
  -2  -4   1    9.10    0.70
  -2  -4   1    9.00    0.80
  -2  -4   1    9.70    1.10
  -2   4  -1    8.40    0.80
   2  -4   1    9.10    0.90
   2  -4   1   10.10    0.70
  -2  -5   1   30.40    1.50
  -2   5  -1   31.70    1.70
  -2  -5   1   28.10    2.10
  -2  -5   1   30.80    1.40
   2  -5   1   28.10    1.40
  -2  -6   1    3.70    0.60
  -2  -6   1    5.20    1.10
  -2  -6   1    5.30    0.70
  -2  -6   1    6.40    0.60
   2  -6   1    7.20    0.60
   2  -6   1    6.80    0.70
  -2  -7   1    8.30    1.50
  -2  -7   1    5.00    0.60
  -2  -7   1    3.90    0.70
  -2  -7   1    5.40    0.60
  -2  -7   1    5.60    0.70
   2  -7   1    5.80    0.70
   2  -7   1    5.40    0.60
   2  -7   1    5.00    0.60
   2  -7   1    4.50    0.60
  -2  -8   1    3.20    0.60
  -2  -8   1    4.20    0.60
  -2  -8   1    2.50    0.60
  -2  -8   1    2.80    0.70
  -2  -8   1    3.20    0.50
   2  -8   1    3.80    0.50
   2  -8   1    3.40    0.60
   2  -8   1    4.10    0.60
   2  -8   1    2.80    0.50
  -2  -9   1    9.50    0.80
  -2  -9   1    8.70    0.80
  -2  -9   1   10.00    0.80
   2  -9   1    9.50    0.80
   2  -9   1    7.90    0.70
   2  -9   1    9.00    0.80
   2  -9   1    9.00    0.80
  -2 -10   1    0.20    0.30
   2 -10   1    0.60    0.30
   2 -10   1    0.20    0.30
   2 -10   1   -0.20    0.30
   3 -10  -1    0.30    0.30
   3 -10  -1    0.30    0.30
  -3  -9  -1    7.10    0.70
   3  -9  -1    8.10    0.70
   3  -9  -1    8.40    0.70
   3  -9  -1    9.20    0.80
   3  -9  -1    7.60    0.70
  -3  -8  -1    0.00    0.40
  -3  -8  -1   -0.30    0.40
   3  -8  -1    0.10    0.40
   3  -8  -1   -0.10    0.40
   3  -8  -1    0.20    0.40
   3  -8  -1   -0.40    0.40
  -3  -7  -1    0.40    0.40
  -3  -7  -1   -0.50    0.40
  -3  -7  -1    0.30    0.40
  -3  -7  -1   -0.20    0.70
  -3  -7  -1   -0.90    0.50
   3  -7  -1    0.50    0.40
   3  -7  -1    0.70    0.40
   3  -7  -1    0.10    0.40
   3  -7  -1    0.70    0.30
   3  -7  -1   -0.10    0.40
   3  -7  -1   -0.80    0.40
  -3  -6  -1  121.19    6.00
  -3  -6  -1  117.99    4.60
  -3  -6  -1  111.39    4.30
  -3  -6  -1  114.09    4.10
  -3  -6  -1  116.19    3.90
  -3  -6  -1  118.49    4.20
   3  -6  -1  115.09    4.10
   3  -6  -1  109.99    4.30
   3  -6  -1  111.29    3.90
  -3  -5  -1  181.08    6.40
  -3  -5  -1  180.58    6.80
  -3   5   1  182.98    7.40
  -3  -5  -1  174.98    8.40
   3  -5  -1  189.08    6.40
  -3   4   1   88.19    3.90
  -3  -4  -1   90.69    3.40
  -3  -4  -1   90.09    3.50
  -3  -4  -1   89.69    4.40
  -3  -4  -1   92.59    4.50
   3  -4  -1   91.29    3.30
  -3   3   1   91.69    3.80
  -3  -3  -1   86.09    3.40
  -3  -3  -1   89.39    4.30
  -3  -3  -1   94.39    4.30
  -3  -3  -1   92.79    3.30
   3  -3  -1   83.69    4.00
   3  -3  -1   90.79    3.20
  -3  -2  -1    3.60    0.60
  -3   2   1    3.30    0.80
  -3   2   1    2.50    0.50
  -3  -2  -1    3.60    0.80
   3  -2  -1    3.20    0.60
   3   2   1    4.20    0.70
  -3  -1  -1   37.10    2.40
  -3   1   1   38.40    2.10
  -3  -1  -1   39.90    2.00
  -3   1   1   37.60    1.80
   3  -1  -1   40.70    2.00
   3   1   1   40.30    1.50
   3   1   1   39.30    2.00
  -3   0   1    0.40    0.30
  -3   0  -1    0.00    0.30
  -3   0   1    0.20    0.40
  -3   0  -1    0.40    0.40
  -3   0   1    0.50    0.40
   3   0  -1    0.10    0.40
   3   0   1    0.70    0.40
  -3  -1   1   39.20    2.30
  -3   1  -1   38.10    1.80
  -3  -1   1   35.90    2.00
   3   1  -1   43.40    2.10
   3   1  -1   38.10    1.50
   3  -1   1   39.70    2.00
  -3   2  -1    1.50    0.40
  -3  -2   1    2.70    0.80
  -3  -2   1    3.50    0.70
  -3  -2   1    3.50    0.80
  -3  -2   1    3.20    0.50
   3   2  -1    3.80    0.70
   3  -2   1    4.00    0.70
  -3  -3   1   86.69    3.20
  -3  -3   1   87.79    4.20
  -3  -3   1   86.09    4.20
  -3   3  -1   91.79    3.80
   3   3  -1   92.69    4.10
   3  -3   1   90.19    3.20
  -3  -4   1   90.79    3.50
  -3  -4   1   93.19    3.40
  -3   4  -1   93.69    4.00
  -3  -4   1   89.89    4.50
  -3  -4   1   95.39    4.50
   3  -4   1   87.19    3.30
  -3  -5   1  181.18    6.40
  -3  -5   1  167.38    8.30
  -3   5  -1  191.58    7.40
   3  -5   1  181.68    6.30
  -3  -6   1  116.89    4.00
  -3  -6   1  119.99    5.90
  -3  -6   1  106.39    4.30
  -3  -6   1  113.89    3.90
   3  -6   1  114.99    3.80
   3  -6   1  106.99    4.20
  -3  -7   1    0.40    0.60
  -3  -7   1    0.10    0.40
  -3  -7   1    0.00    0.40
  -3  -7   1    0.00    0.40
  -3  -7   1    0.70    0.80
   3  -7   1    0.30    0.40
   3  -7   1    0.00    0.40
   3  -7   1    0.20    0.40
   3  -7   1    0.70    0.40
  -3  -8   1    0.20    0.40
  -3  -8   1    0.10    0.40
  -3  -8   1    0.10    0.40
   3  -8   1   -0.50    0.40
   3  -8   1   -0.20    0.40
   3  -8   1   -0.80    0.40
   3  -8   1   -0.30    0.40
  -3  -9   1    7.00    0.70
   3  -9   1    6.70    0.60
   3  -9   1    9.20    0.70
   3  -9   1    8.10    0.70
   3  -9   1    8.80    0.70
   3 -10   1    0.10    0.30
   3 -10   1    0.40    0.30
   4  -9  -1    3.90    0.50
   4  -9  -1    3.30    0.50
   4  -9  -1    4.20    0.50
   4  -9  -1    2.90    0.40
  -4  -8  -1   19.60    1.20
   4  -8  -1   19.70    1.10
   4  -8  -1   19.00    1.00
   4  -8  -1   17.00    1.10
   4  -8  -1   19.10    1.10
  -4  -7  -1    7.70    0.80
   4  -7  -1   10.60    0.90
   4  -7  -1    7.10    0.70
   4  -7  -1    8.00    0.80
   4  -7  -1    8.70    0.70
   4  -7  -1    7.10    0.70
  -4  -6  -1    3.00    1.00
  -4  -6  -1    2.00    0.50
  -4  -6  -1    2.80    0.50
   4  -6  -1    3.00    0.60
   4  -6  -1    3.10    0.60
   4  -6  -1    2.70    0.50
   4  -6  -1    2.30    0.50
   4  -6  -1    2.40    0.50
  -4  -5  -1    8.40    1.20
   4  -5  -1   10.30    0.70
   4  -5  -1   10.90    0.90
  -4   4   1    4.70    0.80
  -4  -4  -1    6.10    1.20
  -4  -4  -1    4.60    0.90
   4  -4  -1    6.30    0.60
  -4   3   1   11.10    1.10
  -4  -3  -1   10.10    1.30
  -4   2   1   96.49    4.10
  -4  -2  -1   94.09    4.40
   4   2   1   91.89    4.20
  -4   1   1  228.38    9.10
  -4   1   1  235.28    9.60
  -4  -1  -1  237.78    9.60
   4   1   1  237.18    9.30
   4  -1  -1  224.18    9.30
  -4   0  -1    0.40    0.60
  -4   0   1    0.50    0.60
   4   0   1    1.10    0.60
   4   0  -1    0.90    0.60
  -4  -1   1  229.08    9.50
   4   1  -1  238.38    9.40
   4  -1   1  229.98    9.30
  -4   2  -1   95.69    4.10
  -4  -2   1   87.39    4.30
   4   2  -1   96.79    4.30
  -4  -3   1   10.10    1.30
  -4   3  -1   11.50    1.10
  -4   4  -1    6.70    0.90
  -4  -4   1    5.80    1.20
  -4  -4   1    4.80    0.90
   4  -4   1    6.10    0.60
  -4  -5   1   11.60    1.40
   4  -5   1   10.80    0.90
   4  -5   1   11.40    0.70
  -4  -6   1    2.60    0.60
  -4  -6   1    2.10    1.00
   4  -6   1    3.40    0.50
   4  -6   1    2.30    0.50
   4  -6   1    1.90    0.50
   4  -6   1    2.40    0.50
  -4  -7   1    8.10    0.80
   4  -7   1    9.10    0.80
   4  -7   1    7.20    0.70
   4  -7   1   10.60    0.90
   4  -7   1    7.40    0.70
   4  -7   1    7.90    0.70
  -4  -8   1   21.60    1.20
   4  -8   1   19.30    1.10
   4  -8   1   19.30    1.10
   4  -8   1   18.20    1.10
   4  -8   1   22.60    1.20
   4  -9   1    3.70    0.50
   4  -9   1    3.80    0.50
   4  -9   1    3.80    0.50
   5  -9  -1   13.90    0.80
   5  -9  -1   13.30    0.80
   5  -8  -1   11.10    0.80
   5  -8  -1    9.90    0.80
   5  -8  -1   11.30    0.80
   5  -8  -1   10.50    0.80
   5  -7  -1    8.60    0.80
   5  -7  -1    9.00    0.80
   5  -7  -1    7.80    0.70
   5  -7  -1    8.00    0.70
   5  -7  -1    8.00    0.80
  -5  -6  -1    1.90    0.60
   5  -6  -1    1.60    0.40
   5  -6  -1    0.80    0.50
   5  -6  -1    2.00    0.50
   5  -6  -1    1.70    0.40
   5  -6  -1    2.90    0.50
   5  -5  -1  100.59    3.40
   5  -5  -1   90.59    3.80
   5  -5  -1  104.49    3.60
   5  -4  -1   66.09    2.40
   5  -4  -1   67.99    2.70
  -5  -3  -1    0.60    0.70
  -5   3   1   -0.10    0.50
  -5   2   1  139.19    4.90
  -5  -2  -1  137.59    4.90
  -5  -2  -1  135.89    6.30
  -5   2   1  134.19    5.80
  -5  -1  -1   27.10    1.30
  -5   1   1   28.50    2.00
  -5   1   1   30.00    1.40
  -5  -1  -1   24.90    1.90
  -5   0  -1    0.10    0.40
  -5   0   1    0.20    0.40
  -5   0  -1    0.60    0.60
  -5   0   1    0.30    0.60
  -5  -1   1   27.70    1.30
  -5  -1   1   27.10    1.90
  -5   1  -1   28.10    1.30
  -5   1  -1   28.00    2.00
  -5  -2   1  144.19    6.40
  -5  -2   1  139.49    5.00
  -5   3  -1    0.10    0.50
  -5  -3   1    1.20    0.80
  -5   4  -1   66.19    3.40
   5  -4   1   67.29    2.60
   5  -4   1   65.49    2.40
   5  -5   1  103.79    3.60
  -5  -6   1    0.70    0.50
   5  -6   1    2.10    0.50
   5  -6   1    2.40    0.50
   5  -6   1    2.30    0.50
   5  -6   1    2.10    0.50
  -5  -7   1    8.20    0.80
   5  -7   1    7.90    0.70
   5  -7   1    7.60    0.70
   5  -7   1    6.80    0.70
   5  -7   1    7.20    0.60
   5  -8   1   11.70    0.80
   5  -8   1   11.70    0.90
   5  -8   1   11.50    0.80
   5  -9   1   13.90    0.80
   5  -9   1   14.10    0.80
   6  -8  -1   -0.10    0.30
   6  -8  -1   -0.30    0.30
   6  -8  -1    0.20    0.30
  -6  -7  -1    0.20    0.50
   6  -7  -1    0.20    0.40
   6  -7  -1   -0.30    0.30
   6  -7  -1    0.50    0.40
   6  -7  -1    0.10    0.30
   6  -7  -1    0.50    0.30
  -6  -6  -1    5.80    0.70
   6  -6  -1    5.90    0.70
   6  -6  -1    4.80    0.50
   6  -6  -1    6.30    0.60
   6  -6  -1    6.60    0.70
   6  -6  -1    5.10    0.60
  -6  -5  -1   25.30    1.50
   6  -5  -1   26.50    1.20
   6  -5  -1   25.20    1.50
   6  -5  -1   27.10    1.20
   6  -5  -1   25.40    1.30
  -6  -4  -1    2.40    0.70
   6  -4  -1    2.80    0.50
   6  -4  -1    2.20    0.50
   6  -4  -1    2.60    0.60
   6  -4  -1    2.00    0.40
   6  -3  -1   76.59    2.70
  -6   2   1   60.29    2.50
  -6  -1  -1   32.60    1.60
  -6   1   1   32.70    1.60
  -6   0  -1    0.50    0.50
  -6   0   1   -0.10    0.40
  -6   0  -1   -0.30    0.70
  -6  -1   1   31.80    1.60
  -6  -2   1   54.99    2.30
   6  -3   1   75.69    2.70
  -6  -4   1    2.90    0.60
  -6  -4   1    2.60    0.70
   6  -4   1    2.20    0.40
   6  -4   1    1.70    0.40
  -6  -5   1   26.20    1.40
   6  -5   1   24.40    1.20
   6  -5   1   24.80    1.20
   6  -5   1   21.70    1.30
  -6  -6   1    4.30    0.70
   6  -6   1    6.00    0.70
   6  -6   1    4.00    0.50
   6  -6   1    4.90    0.60
   6  -6   1    6.10    0.60
  -6  -7   1   -0.40    0.50
   6  -7   1    0.40    0.40
   6  -7   1    0.20    0.40
   6  -7   1    0.70    0.40
   6  -8   1    0.00    0.30
   6  -8   1    0.30    0.40
   6  -8   1    0.30    0.30
   7  -8  -1   12.30    0.70
  -7  -7  -1   46.70    1.90
   7  -7  -1   47.70    1.80
   7  -7  -1   48.30    1.90
  -7  -6  -1   58.69    2.40
   7  -6  -1   58.29    2.20
   7  -6  -1   61.59    2.20
   7  -6  -1   58.09    2.30
  -7  -5  -1  135.49    4.90
   7  -5  -1  140.19    4.50
   7  -5  -1  132.89    4.60
  -7  -4  -1   29.30    1.50
   7  -4  -1   26.90    1.20
   7  -4  -1   26.70    1.30
   7  -4  -1   27.20    1.30
   7  -4  -1   26.20    1.50
  -7  -3  -1    3.80    0.80
  -7   3   1    5.50    0.70
  -7  -3  -1    3.60    0.70
   7  -3  -1    3.80    0.50
   7  -3  -1    3.20    0.50
  -7   2   1    1.80    0.70
  -7  -2  -1    2.00    0.70
  -7  -2  -1    1.40    0.50
   7  -2  -1    1.80    0.40
  -7   1   1   40.20    2.00
  -7  -1  -1   42.90    2.00
  -7   0  -1   -0.30    0.50
  -7   0   1   -0.10    0.50
  -7   0   1    0.20    0.50
  -7  -1   1   41.90    2.00
  -7   1  -1   42.10    2.00
  -7  -1   1   39.40    2.00
  -7   2  -1    1.20    0.60
  -7  -2   1    1.50    0.60
  -7  -2   1    1.20    0.60
  -7  -2   1    2.40    0.70
   7  -2   1    1.40    0.40
  -7  -3   1    4.10    0.70
  -7  -3   1    6.70    0.90
  -7   3  -1    5.30    0.70
   7  -3   1    3.70    0.50
   7  -3   1    4.90    0.50
  -7  -4   1   27.20    1.60
  -7  -4   1   26.90    1.50
   7  -4   1   26.50    1.30
   7  -4   1   27.90    1.20
  -7  -5   1  136.19    4.90
   7  -5   1  133.59    4.50
   7  -5   1  134.69    4.50
  -7  -6   1   59.19    2.40
   7  -6   1   58.69    2.20
   7  -6   1   59.89    2.30
   7  -6   1   58.39    2.30
   7  -6   1   58.69    2.20
  -7  -7   1   48.80    2.00
   7  -7   1   47.80    1.90
   7  -7   1   50.69    1.90
   7  -7   1   49.30    1.80
   7  -8   1   11.30    0.70
   8  -7  -1   28.80    1.20
  -8  -6  -1    1.80    0.50
   8  -6  -1    1.10    0.30
   8  -6  -1    1.90    0.30
   8  -6  -1    1.90    0.40
  -8  -5  -1    5.20    0.70
   8  -5  -1    4.80    0.60
   8  -5  -1    4.20    0.50
   8  -5  -1    4.30    0.50
  -8  -4  -1    2.10    0.60
   8  -4  -1    3.20    0.40
   8  -4  -1    2.40    0.50
  -8  -3  -1   38.80    2.00
  -8  -3  -1   38.20    1.80
  -8   3   1   40.20    1.90
   8  -3  -1   36.90    1.60
   8  -3  -1   38.90    1.50
  -8   2   1   20.80    1.40
  -8  -2  -1   20.30    1.40
  -8  -2  -1   20.30    1.30
   8  -2  -1   21.40    1.10
  -8  -1  -1   23.50    1.40
  -8   1   1   23.80    1.50
  -8  -1  -1   24.80    1.50
  -8   1   1   23.90    1.30
  -8   0   1    0.20    0.50
  -8   0  -1    0.90    0.50
  -8   0  -1    0.90    0.60
  -8   0   1    1.10    0.70
  -8   1  -1   23.60    1.50
  -8  -1   1   22.40    1.40
  -8  -1   1   23.30    1.50
  -8   1  -1   22.30    1.30
  -8  -2   1   22.20    1.30
  -8  -2   1   19.80    1.40
  -8   2  -1   20.60    1.40
  -8   2  -1   21.10    1.20
   8  -2   1   20.50    1.10
  -8  -3   1   37.30    1.90
  -8  -3   1   38.80    1.80
   8  -3   1   38.40    1.50
   8  -3   1   37.20    1.60
  -8  -4   1    2.70    0.70
  -8  -4   1    2.20    0.60
   8  -4   1    2.60    0.50
   8  -4   1    3.50    0.50
  -8  -5   1    5.10    0.70
   8  -5   1    4.80    0.60
   8  -5   1    5.20    0.50
   8  -5   1    5.60    0.50
  -8  -6   1    1.60    0.50
   8  -6   1    1.80    0.30
   8  -6   1    2.10    0.40
   8  -6   1    2.60    0.40
  -8  -7   1   27.50    1.20
   8  -7   1   27.30    1.10
   9  -6  -1    0.90    0.30
  -9  -5  -1    3.10    0.50
   9  -5  -1    3.90    0.40
   9  -5  -1    3.60    0.40
   9  -5  -1    3.10    0.40
  -9  -4  -1    0.40    0.50
   9  -4  -1    0.50    0.30
   9  -4  -1    1.40    0.40
  -9  -3  -1   10.50    1.00
  -9  -3  -1    8.80    0.80
   9  -3  -1    9.60    0.70
  -9  -2  -1   41.90    1.90
  -9   2   1   40.90    2.00
  -9  -2  -1   43.70    2.10
   9  -2  -1   43.30    1.70
  -9  -1  -1   63.39    2.80
  -9  -1  -1   63.79    2.60
  -9   1   1   61.39    2.70
   9  -1  -1   65.09    2.30
  -9   0   1   -0.60    0.50
  -9   0  -1    0.70    0.50
  -9   0  -1    0.80    0.60
  -9   0   1    0.40    0.50
  -9   1  -1   64.69    2.50
  -9  -1   1   63.99    2.50
  -9   1  -1   64.09    2.70
  -9  -1   1   60.19    2.80
   9  -1   1   62.99    2.30
  -9  -2   1   42.50    2.10
  -9  -2   1   42.40    1.90
  -9   2  -1   41.20    2.00
   9  -2   1   42.10    1.70
  -9  -3   1   11.00    1.10
  -9  -3   1   10.60    0.90
   9  -3   1    9.20    0.70
  -9  -4   1    0.80    0.50
  -9  -4   1   -0.70    0.50
   9  -4   1    1.00    0.30
   9  -4   1    1.40    0.30
  -9  -5   1    2.60    0.50
   9  -5   1    3.70    0.40
   9  -5   1    3.30    0.40
 -10  -4  -1    0.20    0.30
  10  -4  -1    0.50    0.30
 -10  -3  -1    1.20    0.40
 -10  -3  -1   -0.20    0.40
 -10  -2  -1    1.80    0.50
 -10  -2  -1    1.50    0.50
  10  -2  -1    1.40    0.30
 -10  -1  -1    0.30    0.50
 -10   1   1   -1.00    0.40
 -10  -1  -1    0.00    0.40
  10  -1  -1   -0.10    0.30
 -10   0   1    0.00    0.40
 -10   0   1   -0.20    0.50
 -10   0  -1    0.00    0.40
 -10   0  -1   -0.10    0.50
  10   0   1    0.00    0.30
  10   0  -1    0.00    0.30
 -10  -1   1   -1.40    0.40
 -10  -1   1    0.10    0.40
 -10   1  -1    0.30    0.40
  10  -1   1    0.30    0.30
  10   1  -1   -0.10    0.30
 -10  -2   1    1.60    0.50
 -10  -2   1    1.90    0.50
  10  -2   1    1.20    0.30
 -10  -3   1    0.70    0.40
 -10  -3   1    0.50    0.40
  10  -3   1    0.70    0.30
 -10  -4   1    0.00    0.30
  10  -4   1    0.00    0.20
   0 -10  -2  117.69    3.90
   0 -10  -2  112.79    4.00
   0 -10  -2  113.09    3.90
   0 -10  -2  108.89    3.70
   0  -9  -2    0.10    0.40
   0  -9  -2   -0.30    0.40
   0  -9  -2   -0.20    0.40
   0  -9  -2   -0.10    0.40
   0  -8  -2    6.60    0.70
   0  -8  -2    6.50    0.80
   0  -8  -2    9.60    1.00
   0  -8  -2    7.70    0.80
   0  -8  -2    6.40    0.60
   0  -8  -2    5.50    0.70
   0  -7  -2    0.60    0.40
   0  -7  -2   -0.70    0.50
   0  -7  -2   -0.20    0.50
   0  -7  -2   -0.40    0.80
   0  -7  -2    0.20    0.40
   0  -7  -2   -0.30    0.40
   0  -6  -2   36.00    1.80
   0  -6  -2   38.40    2.60
   0  -6  -2   34.80    1.70
   0  -5  -2    0.30    0.50
   0   5   2    0.30    0.30
   0  -5  -2    0.10    0.30
   0  -5  -2    0.00    0.30
   0  -4  -2  103.19    5.00
   0   4   2  105.79    4.10
   0  -4  -2   99.59    3.80
   0  -4  -2  112.19    4.00
   0  -3  -2    0.20    0.40
   0   3   2    0.10    0.20
   0   3   2   -0.30    0.10
   0   3   2   -0.20    0.20
   0   2   2   37.80    1.50
   0   2   2   36.90    2.20
   0   2   2   38.00    1.60
   0   1   2  -11.80    0.20
   0  -1  -2  -11.80    0.20
   0   1   2  -11.50    0.10
   0   1  -2  -11.60    0.20
   0  -1   2  -11.80    0.20
   0  -1   2  -12.10    0.10
   0  -2   2   38.80    1.50
   0   2  -2   39.70    1.60
   0  -2   2   35.60    1.50
   0  -2   2   35.80    2.00
   0   3  -2    0.20    0.30
   0  -3   2    0.10    0.30
   0  -3   2   -0.10    0.40
   0  -3   2   -0.20    0.40
   0   3  -2   -0.30    0.40
   0  -4   2  110.59    4.10
   0  -4   2  106.69    5.10
   0  -4   2  120.19    4.80
   0   4  -2  112.79    4.80
   0   4  -2  104.09    4.40
   0  -4   2  106.19    5.20
   0  -4   2  110.39    3.90
   0  -5   2   -0.60    0.30
   0  -5   2   -0.20    0.30
   0  -5   2    0.50    0.50
   0   5  -2   -0.20    0.30
   0  -6   2   35.90    1.70
   0  -6   2   34.10    1.60
   0  -6   2   33.40    2.40
   0  -7   2    0.80    0.80
   0  -7   2   -1.00    0.40
   0  -7   2    0.10    0.40
   0  -7   2    0.20    0.50
   0  -7   2    0.30    0.40
   0  -8   2    6.50    0.70
   0  -8   2    6.70    0.70
   0  -8   2    7.00    0.70
   0  -8   2    7.90    0.80
   0  -9   2   -0.10    0.40
   0  -9   2    0.20    0.40
   0  -9   2   -0.50    0.40
   0  -9   2   -0.40    0.40
   0 -10   2  114.69    3.90
   0 -10   2  113.39    3.80
   0 -10   2  114.59    3.90
   0 -10   2  115.09    4.00
  -1 -10  -2   65.49    2.30
  -1 -10  -2   63.19    2.30
  -1 -10  -2   62.29    2.30
   1 -10  -2   66.39    2.40
   1 -10  -2   65.29    2.30
   1 -10  -2   60.29    2.20
   1 -10  -2   61.39    2.30
  -1  -9  -2   36.20    1.60
  -1  -9  -2   34.10    1.60
  -1  -9  -2   34.30    1.50
  -1  -9  -2   33.80    1.60
   1  -9  -2   33.60    1.60
   1  -9  -2   33.80    1.60
   1  -9  -2   36.50    1.50
   1  -9  -2   33.60    1.50
  -1  -8  -2    0.70    0.50
  -1  -8  -2   -0.10    0.50
  -1  -8  -2    1.20    0.40
  -1  -8  -2    0.00    0.40
  -1  -8  -2    1.40    0.60
  -1  -8  -2    1.10    0.50
  -1  -8  -2    0.50    0.40
   1  -8  -2    1.20    0.50
   1  -8  -2    1.00    0.60
   1  -8  -2    0.90    0.50
   1  -8  -2    0.00    0.40
   1  -8  -2    1.40    0.40
   1  -8  -2    1.00    0.60
  -1  -7  -2    1.40    0.60
  -1  -7  -2    1.50    0.40
  -1  -7  -2    1.20    0.50
  -1  -7  -2    0.60    0.70
  -1  -7  -2    1.20    0.50
  -1  -7  -2    0.90    0.40
  -1  -7  -2    1.40    0.60
  -1  -7  -2    1.40    0.40
   1  -7  -2    1.60    0.60
   1  -7  -2    1.30    0.60
   1  -7  -2    2.60    1.10
   1  -7  -2    2.50    0.60
   1  -7  -2    1.00    0.40
   1  -7  -2    1.20    0.50
  -1  -6  -2    0.70    0.60
  -1   6   2    0.40    0.40
  -1  -6  -2    2.60    0.60
  -1  -6  -2    0.20    0.40
   1  -6  -2    0.80    0.40
   1  -6  -2    0.80    0.40
   1  -6  -2    0.50    0.70
  -1  -5  -2   18.40    1.00
  -1  -5  -2   15.30    1.40
  -1   5   2   17.70    1.10
  -1  -5  -2   17.40    1.00
   1  -5  -2   16.60    1.50
   1  -5  -2   15.90    1.00
   1  -5  -2   17.80    1.00
  -1  -4  -2    2.50    0.40
  -1   4   2    1.00    0.30
  -1  -4  -2    2.30    0.60
  -1  -4  -2    2.00    0.40
   1  -4  -2    2.00    0.40
   1  -4  -2    2.50    0.40
   1  -4  -2    2.10    0.60
  -1   3   2  147.39    5.80
  -1  -3  -2  150.68    6.70
  -1  -3  -2  158.48    6.40
   1  -3  -2  160.38    6.70
   1   3   2  145.79    5.90
  -1  -2  -2 4181.48  159.08
  -1   2   2 4333.27  158.98
  -1   2   2 4341.97  161.58
  -1   2   2 4468.65  159.68
  -1   2   2 3987.90  175.08
  -1  -2  -2 4498.05  187.78
  -1  -2  -2 4036.00  162.68
   1  -2  -2 4396.56  159.48
   1   2   2 4444.66  188.08
   1   2   2 4325.97  159.18
  -1   1   2   14.60    0.80
  -1  -1  -2   14.40    0.80
  -1   1   2   15.60    0.80
  -1  -1  -2   15.20    1.00
  -1  -1  -2   15.20    0.90
  -1   1   2   14.70    0.80
   1   1   2   15.80    0.80
   1  -1  -2   15.10    0.80
   1   1   2   16.50    1.00
  -1   0   2  307.97   11.90
  -1   0   2  316.47   10.10
  -1   0   2  296.07   11.70
  -1   0  -2  297.97   11.60
  -1   0  -2  320.97   10.00
  -1   0   2  329.37   12.90
  -1   0   2  316.97   11.60
  -1   0   2  316.07   11.90
  -1   0  -2  331.37   11.60
   1   0   2  301.57   11.60
   1   0  -2  305.47   10.10
   1   0  -2  312.67   11.90
   1   0  -2  296.27   11.70
   1   0  -2  301.87   12.80
  -1  -1   2   14.50    1.00
  -1  -1   2   14.80    0.80
  -1   1  -2   15.60    0.80
  -1  -1   2   15.70    0.90
  -1  -1   2   13.50    0.90
  -1  -1   2   15.60    0.80
  -1   1  -2   13.70    0.80
   1  -1   2   14.30    0.90
   1   1  -2   15.10    0.90
   1   1  -2   14.70    0.90
  -1  -2   2 4259.57  175.58
  -1   2  -2 4564.34  159.48
  -1  -2   2 4255.07  162.58
   1  -2   2 4342.27  161.48
   1   2  -2 4242.88  186.88
   1   2  -2 4296.47  159.18
   1  -2   2 4074.79  175.28
  -1  -3   2  141.69    6.80
  -1   3  -2  148.19    6.00
  -1  -3   2  159.78    6.40
  -1  -3   2  155.08    7.00
   1  -3   2  149.69    6.70
   1  -3   2  167.68    6.70
   1  -3   2  160.68    6.40
   1  -3   2  150.38    5.90
   1   3  -2  151.28    6.20
  -1  -4   2    2.10    0.50
  -1  -4   2    2.20    0.80
  -1  -4   2    1.50    0.40
  -1   4  -2    1.50    0.40
  -1  -4   2    2.50    0.40
  -1  -4   2    1.80    0.60
   1   4  -2    1.80    0.60
   1  -4   2    2.50    0.40
   1  -4   2    3.10    0.40
   1  -4   2    1.10    0.50
  -1   5  -2   17.50    1.20
  -1  -5   2   15.60    1.40
  -1  -5   2   17.50    1.00
  -1  -5   2   16.60    1.00
   1  -5   2   16.30    1.40
   1  -5   2   14.40    0.90
   1  -5   2   15.90    0.90
  -1   6  -2    0.70    0.50
  -1  -6   2    0.20    0.40
  -1  -6   2    0.30    0.40
  -1  -6   2    0.60    0.70
   1  -6   2    1.40    0.50
   1  -6   2    0.10    0.60
   1  -6   2    0.30    0.40
  -1  -7   2    1.10    0.40
  -1  -7   2    0.40    0.40
  -1  -7   2    0.70    0.80
  -1  -7   2    0.50    0.50
  -1  -7   2    1.30    0.50
   1  -7   2    0.70    0.50
   1  -7   2    1.40    0.50
   1  -7   2    1.10    0.40
   1  -7   2    0.80    0.50
   1  -7   2    0.40    0.70
  -1  -8   2    0.60    0.40
  -1  -8   2    0.20    0.40
  -1  -8   2    1.70    0.50
  -1  -8   2    0.50    0.40
   1  -8   2    0.20    0.40
   1  -8   2    0.80    0.40
   1  -8   2   -0.20    0.40
   1  -8   2    0.60    0.40
  -1  -9   2   33.20    1.50
  -1  -9   2   34.60    1.50
  -1  -9   2   32.90    1.50
  -1  -9   2   35.10    1.60
   1  -9   2   33.30    1.50
   1  -9   2   36.40    1.50
   1  -9   2   36.30    1.60
   1  -9   2   33.80    1.50
  -1 -10   2   64.29    2.30
  -1 -10   2   66.49    2.40
   1 -10   2   65.29    2.30
   1 -10   2   64.29    2.40
   1 -10   2   65.49    2.40
   1 -10   2   64.99    2.30
  -2 -10  -2   11.50    0.70
  -2 -10  -2   10.90    0.80
   2 -10  -2   12.20    0.70
   2 -10  -2   11.80    0.70
   2 -10  -2   11.80    0.70
  -2  -9  -2    1.20    0.40
  -2  -9  -2   -0.10    0.40
  -2  -9  -2    1.40    0.50
  -2  -9  -2    1.20    0.40
   2  -9  -2    0.60    0.40
   2  -9  -2    0.50    0.40
   2  -9  -2    0.50    0.40
   2  -9  -2    0.80    0.40
  -2  -8  -2    2.90    0.70
  -2  -8  -2    1.70    0.50
  -2  -8  -2    1.70    0.50
  -2  -8  -2    2.00    0.60
  -2  -8  -2    1.70    0.50
   2  -8  -2    1.20    0.50
   2  -8  -2    2.50    0.60
   2  -8  -2    2.50    0.50
   2  -8  -2    1.60    0.50
   2  -8  -2    1.50    0.40
  -2  -7  -2   24.80    1.30
  -2  -7  -2   24.50    1.50
  -2  -7  -2   22.70    1.30
  -2  -7  -2   25.70    1.50
  -2  -7  -2   25.50    1.30
  -2  -7  -2   26.50    1.40
  -2  -7  -2   23.60    1.30
  -2  -7  -2   19.70    2.10
  -2  -7  -2   25.20    1.30
   2  -7  -2   24.10    1.30
   2  -7  -2   24.00    1.30
   2  -7  -2   26.00    1.30
   2  -7  -2   27.10    1.50
   2  -7  -2   23.30    1.20
  -2  -6  -2  119.29    4.50
  -2  -6  -2  121.99    6.10
  -2  -6  -2  121.29    4.70
  -2  -6  -2  119.59    4.00
   2  -6  -2  118.29    4.60
   2  -6  -2  115.69    4.40
   2  -6  -2  119.09    4.00
  -2  -5  -2  257.87    9.50
  -2   5   2  270.67   10.20
  -2  -5  -2  255.07   11.70
  -2  -5  -2  264.07    9.00
   2  -5  -2  253.17   11.60
   2  -5  -2  271.67    9.50
   2  -5  -2  258.27    9.00
  -2   4   2   82.49    3.40
  -2  -4  -2   76.19    4.00
  -2  -4  -2   83.09    3.00
  -2  -4  -2   81.99    3.20
  -2  -4  -2   84.89    4.10
   2  -4  -2   81.09    3.00
   2  -4  -2   81.29    3.90
   2  -4  -2   78.99    3.10
  -2  -3  -2  284.67   12.40
  -2  -3  -2  300.17    9.70
  -2  -3  -2  292.97   11.60
  -2  -3  -2  286.07   10.20
  -2   3   2  268.37   10.90
   2  -3  -2  291.77   12.30
   2  -3  -2  287.17    9.70
  -2  -2  -2  115.59    5.00
  -2  -2  -2  115.89    5.50
  -2   2   2  115.49    4.70
  -2  -2  -2  110.99    4.80
  -2  -2  -2  106.19    4.50
  -2   2   2  111.39    4.40
   2   2   2  110.69    4.50
   2  -2  -2  105.19    4.60
   2   2   2  110.99    5.50
   2  -2  -2  119.59    4.60
  -2  -1  -2 1466.55   57.79
  -2   1   2 1578.04   57.89
  -2   1   2 1612.44   58.89
  -2  -1  -2 1653.03   68.09
  -2  -1  -2 1543.05   59.29
   2  -1  -2 1567.84   57.89
   2   1   2 1511.65   57.79
   2  -1  -2 1548.45   58.79
  -2   0  -2  530.55   20.80
  -2   0   2  560.14   22.30
  -2   0  -2  568.94   20.20
  -2   0   2  540.15   20.20
  -2   0   2  544.05   20.70
  -2   0   2  524.65   17.50
  -2   0   2  531.05   20.70
  -2   0  -2  519.45   17.40
   2   0   2  538.05   20.30
   2   0  -2  549.25   20.30
   2   0  -2  549.54   17.50
  -2  -1   2 1522.45   63.99
  -2  -1   2 1512.95   58.89
  -2  -1   2 1593.64   68.09
  -2  -1   2 1525.95   59.39
  -2  -1   2 1596.74   57.99
   2   1  -2 1594.14   50.49
   2   1  -2 1534.25   57.99
   2  -1   2 1630.84   57.99
  -2  -2   2  116.19    5.10
  -2  -2   2  116.39    5.40
  -2  -2   2  121.99    5.60
  -2  -2   2  112.49    4.80
  -2   2  -2  112.29    4.60
   2   2  -2  119.09    4.80
   2   2  -2  110.79    5.60
  -2   3  -2  283.27   11.10
  -2  -3   2  289.97   11.80
  -2  -3   2  282.47   11.60
  -2  -3   2  284.57    9.80
  -2  -3   2  298.67   12.70
  -2  -3   2  295.77   10.40
  -2  -3   2  295.87   12.50
   2  -3   2  281.47   12.30
   2   3  -2  308.17   11.40
  -2  -4   2   82.79    4.50
  -2  -4   2   86.19    3.70
  -2  -4   2   86.49    3.10
  -2  -4   2   81.79    3.20
  -2   4  -2   87.69    3.60
  -2  -4   2   79.09    4.10
   2  -4   2   79.39    3.00
   2  -4   2   79.59    3.90
  -2  -5   2  249.48    9.30
  -2   5  -2  265.97   10.10
  -2  -5   2  254.87   11.40
  -2  -5   2  262.67    8.80
   2  -5   2  250.57    8.80
  -2  -6   2  127.99    6.30
  -2  -6   2  122.69    4.10
  -2  -6   2  120.99    4.60
   2  -6   2  122.59    4.10
  -2  -7   2   25.00    2.30
  -2  -7   2   27.30    1.50
  -2  -7   2   24.80    1.30
  -2  -7   2   25.80    1.40
  -2  -7   2   23.50    1.30
   2  -7   2   26.10    1.30
   2  -7   2   24.50    1.30
   2  -7   2   26.80    1.20
   2  -7   2   26.10    1.30
  -2  -8   2    1.80    0.50
  -2  -8   2    1.20    0.60
  -2  -8   2    1.20    0.50
  -2  -8   2    1.20    0.50
   2  -8   2    2.10    0.50
   2  -8   2    1.10    0.40
   2  -8   2    2.00    0.50
   2  -8   2    1.00    0.40
  -2  -9   2    0.70    0.40
  -2  -9   2    0.60    0.40
  -2  -9   2    0.90    0.40
   2  -9   2    1.10    0.40
   2  -9   2    1.10    0.40
   2  -9   2    0.60    0.40
   2  -9   2    0.50    0.40
  -2 -10   2   11.30    0.80
   2 -10   2   12.40    0.70
   2 -10   2   11.80    0.70
   3 -10  -2    1.10    0.30
   3 -10  -2    1.90    0.40
  -3  -9  -2    1.90    0.50
  -3  -9  -2    1.80    0.50
   3  -9  -2    1.70    0.40
   3  -9  -2    1.90    0.40
   3  -9  -2    2.10    0.40
   3  -9  -2    1.10    0.40
  -3  -8  -2   16.30    1.00
  -3  -8  -2   14.40    1.00
  -3  -8  -2   17.10    1.10
   3  -8  -2   18.40    1.10
   3  -8  -2   14.40    1.00
   3  -8  -2   15.70    1.00
   3  -8  -2   17.10    1.00
  -3  -7  -2   23.70    1.50
  -3  -7  -2   22.90    1.30
  -3  -7  -2   24.10    1.20
  -3  -7  -2   21.30    1.20
  -3  -7  -2   24.10    1.20
  -3  -7  -2   23.50    2.30
  -3  -7  -2   23.90    1.20
   3  -7  -2   22.30    1.10
   3  -7  -2   23.70    1.30
   3  -7  -2   20.60    1.20
   3  -7  -2   23.30    1.40
   3  -7  -2   22.50    1.30
  -3  -6  -2   18.40    1.20
  -3  -6  -2   19.90    1.30
  -3  -6  -2   18.90    1.00
  -3  -6  -2   19.20    1.10
  -3  -6  -2   19.60    1.90
  -3  -6  -2   18.60    1.10
   3  -6  -2   17.50    1.00
   3  -6  -2   18.70    1.00
   3  -6  -2   19.10    1.20
  -3  -5  -2  160.08    7.50
  -3  -5  -2  161.48    6.00
  -3   5   2  160.48    6.60
  -3  -5  -2  160.58    5.70
   3  -5  -2  155.78    5.70
  -3  -4  -2  590.04   19.70
  -3  -4  -2  590.44   20.80
  -3  -4  -2  599.04   23.40
  -3  -4  -2  570.04   25.00
  -3   4   2  598.94   22.30
   3  -4  -2  585.34   19.60
  -3  -3  -2   11.70    1.10
  -3  -3  -2   11.90    0.70
  -3  -3  -2   12.70    0.80
  -3   3   2   10.80    1.00
  -3  -3  -2   13.00    1.40
   3  -3  -2   10.40    1.00
   3  -3  -2   10.90    0.70
  -3   2   2  104.89    4.90
  -3   2   2  112.39    4.60
  -3  -2  -2  111.49    5.00
  -3  -2  -2  111.39    3.90
  -3  -2  -2  115.49    5.00
   3  -2  -2  112.29    4.70
   3   2   2  116.79    4.70
  -3  -1  -2  130.49    6.50
  -3   1   2  130.89    5.30
  -3  -1  -2  124.89    5.60
  -3   1   2  132.99    5.60
   3   1   2  142.59    5.40
   3   1   2  136.89    4.50
   3  -1  -2  133.29    5.50
  -3   0   2   14.10    1.10
  -3   0   2   14.60    1.10
  -3   0  -2   12.70    1.10
  -3   0   2   14.70    1.00
  -3   0  -2   14.70    0.90
  -3   0   2   14.30    0.90
   3   0   2   17.20    1.10
   3   0  -2   15.30    1.10
  -3  -1   2  134.09    6.40
  -3  -1   2  137.79    5.40
  -3   1  -2  128.09    5.30
  -3  -1   2  127.59    6.10
  -3  -1   2  131.39    5.50
   3   1  -2  135.49    4.50
   3   1  -2  133.49    5.50
   3  -1   2  136.59    5.50
  -3  -2   2  112.99    4.90
  -3  -2   2  103.59    5.60
  -3  -2   2  128.49    5.60
  -3  -2   2  114.09    5.10
  -3   2  -2  109.29    4.70
   3  -2   2  106.89    4.80
   3   2  -2  115.89    3.90
   3   2  -2  125.89    4.90
  -3  -3   2   11.80    1.50
  -3  -3   2   10.70    1.10
  -3   3  -2   12.60    1.00
  -3  -3   2   11.30    1.20
   3  -3   2   11.60    0.70
   3   3  -2   11.50    1.20
  -3  -4   2  608.54   24.70
  -3   4  -2  592.24   22.10
  -3  -4   2  569.64   22.90
  -3  -4   2  580.64   19.40
   3  -4   2  554.44   19.30
  -3  -5   2  158.98    5.70
  -3  -5   2  154.98    7.50
  -3   5  -2  162.28    6.60
   3  -5   2  157.98    5.60
  -3  -6   2   18.50    1.10
  -3  -6   2   21.00    2.00
  -3  -6   2   18.60    1.00
  -3  -6   2   19.20    1.20
   3  -6   2   20.00    1.00
  -3  -7   2   23.80    1.20
  -3  -7   2   22.80    1.30
  -3  -7   2   24.70    1.30
  -3  -7   2   24.10    2.20
   3  -7   2   24.80    1.30
   3  -7   2   23.20    1.20
   3  -7   2   22.40    1.30
   3  -7   2   22.00    1.10
  -3  -8   2   17.00    1.10
  -3  -8   2   16.90    1.10
   3  -8   2   17.40    1.10
   3  -8   2   15.90    1.00
   3  -8   2   18.50    1.10
   3  -8   2   15.60    1.00
  -3  -9   2    1.30    0.50
   3  -9   2    1.20    0.40
   3  -9   2    2.60    0.40
   3  -9   2    1.70    0.40
   3  -9   2    1.30    0.40
   3 -10   2    1.50    0.30
   3 -10   2    2.10    0.30
   4  -9  -2   32.00    1.30
   4  -9  -2   32.40    1.40
   4  -9  -2   33.10    1.40
   4  -9  -2   32.00    1.40
  -4  -8  -2    0.90    0.50
   4  -8  -2    0.50    0.40
   4  -8  -2   -0.10    0.30
   4  -8  -2   -0.30    0.40
   4  -8  -2    0.00    0.40
  -4  -7  -2    1.00    0.50
   4  -7  -2    1.60    0.40
   4  -7  -2    1.10    0.40
   4  -7  -2    1.20    0.50
   4  -7  -2    1.20    0.40
   4  -7  -2    1.00    0.50
   4  -7  -2    1.70    0.50
  -4  -6  -2    3.70    0.60
  -4  -6  -2    3.60    1.10
  -4  -6  -2    3.20    0.50
   4  -6  -2    3.10    0.60
   4  -6  -2    2.80    0.50
   4  -6  -2    3.90    0.50
   4  -6  -2    5.40    0.70
   4  -6  -2    3.50    0.50
  -4  -5  -2   33.20    2.40
   4  -5  -2   38.40    1.70
   4  -5  -2   35.90    1.50
  -4  -4  -2   15.60    1.00
  -4   4   2   19.80    1.40
   4  -4  -2   17.60    1.00
  -4   3   2  112.99    4.80
  -4  -3  -2  113.69    5.40
  -4   2   2  327.17   12.70
  -4  -2  -2  333.77   13.30
   4   2   2  319.37   12.80
  -4  -1  -2   31.50    2.00
  -4   1   2   34.20    1.80
  -4   1   2   33.10    2.10
   4  -1  -2   32.70    2.00
   4   1   2   32.70    1.90
  -4   0   2 2051.99   80.09
  -4   0  -2 2047.20   80.29
  -4   0   2 2217.58   79.69
   4   0  -2 2064.99   78.29
   4   0   2 2148.29   78.29
  -4  -1   2   33.00    1.90
  -4   1  -2   31.60    1.80
   4  -1   2   33.80    2.00
   4   1  -2   33.80    2.00
  -4  -2   2  327.87   13.10
  -4   2  -2  326.67   12.60
   4   2  -2  319.47   13.10
  -4  -3   2  108.79    4.90
  -4   3  -2   98.39    4.50
   4  -3   2  107.09    3.80
  -4  -4   2   19.30    1.80
  -4   4  -2   19.50    1.50
  -4  -4   2   19.90    1.60
   4  -4   2   18.60    1.00
  -4  -5   2   36.10    2.50
   4  -5   2   35.20    1.50
  -4  -6   2    5.70    0.70
  -4  -6   2    2.70    1.00
   4  -6   2    3.00    0.60
   4  -6   2    3.50    0.50
   4  -6   2    2.90    0.50
  -4  -7   2    0.00    0.50
  -4  -7   2    1.50    0.50
   4  -7   2    0.80    0.40
   4  -7   2    0.80    0.50
   4  -7   2    0.50    0.50
   4  -8   2    0.20    0.40
   4  -8   2    0.30    0.40
   4  -8   2    0.70    0.40
   4  -9   2   32.10    1.40
   4  -9   2   33.10    1.40
   4  -9   2   34.20    1.40
   5  -9  -2    3.60    0.40
   5  -9  -2    3.30    0.40
   5  -8  -2    1.00    0.40
   5  -8  -2    0.20    0.30
   5  -8  -2    1.20    0.40
   5  -8  -2    0.40    0.40
   5  -7  -2   20.70    1.10
   5  -7  -2   22.00    1.10
   5  -7  -2   24.50    1.30
   5  -7  -2   22.90    1.20
   5  -7  -2   23.40    1.20
   5  -6  -2   20.90    1.20
   5  -6  -2   20.40    1.00
   5  -6  -2   21.20    1.30
   5  -6  -2   20.10    1.10
   5  -6  -2   20.70    1.20
   5  -6  -2   21.00    1.20
   5  -5  -2   26.80    1.30
   5  -5  -2   27.40    1.20
   5  -5  -2   25.50    1.50
   5  -4  -2  189.48    6.90
   5  -4  -2  198.68    6.30
  -5   3   2   80.99    3.80
  -5  -2  -2  219.28    7.50
  -5   2   2  224.98    7.50
  -5   2   2  221.68    8.90
  -5  -2  -2  208.48    9.40
  -5  -1  -2   34.20    1.50
  -5   1   2   32.00    1.50
  -5  -1  -2   33.70    2.20
  -5   0  -2   43.20    1.80
  -5   0   2   42.60    1.90
  -5   0  -2   41.60    2.60
  -5   1  -2   36.30    2.30
  -5  -1   2   34.10    1.60
  -5   1  -2   34.50    1.60
  -5  -2   2  228.08    7.80
  -5   3  -2   80.59    3.90
  -5   4  -2  187.78    8.10
   5  -4   2  194.08    6.20
   5  -5   2   25.40    1.20
  -5  -6   2   22.50    1.30
   5  -6   2   20.90    1.20
   5  -6   2   21.40    1.20
   5  -6   2   20.30    1.10
   5  -6   2   20.00    1.10
  -5  -7   2   22.20    1.30
   5  -7   2   22.40    1.20
   5  -7   2   22.20    1.20
   5  -7   2   23.30    1.20
   5  -8   2    0.80    0.40
   5  -8   2    1.30    0.40
   5  -8   2    1.10    0.40
   5  -9   2    3.30    0.40
   5  -9   2    3.90    0.40
   6  -8  -2   -0.10    0.30
   6  -8  -2    0.50    0.30
   6  -8  -2   -0.20    0.30
   6  -8  -2    0.60    0.30
   6  -7  -2    2.50    0.40
   6  -7  -2    3.10    0.50
   6  -7  -2    2.60    0.40
   6  -7  -2    1.90    0.50
   6  -7  -2    3.70    0.50
  -6  -6  -2  248.48    8.50
   6  -6  -2  237.88    8.00
   6  -6  -2  248.98    7.90
   6  -6  -2  255.97    8.30
   6  -6  -2  250.87    8.40
  -6  -5  -2   30.40    1.50
   6  -5  -2   29.40    1.30
   6  -5  -2   28.80    1.30
   6  -5  -2   28.60    1.40
   6  -5  -2   30.00    1.60
  -6  -4  -2  176.08    6.20
   6  -4  -2  179.18    6.40
   6  -4  -2  173.38    6.10
   6  -4  -2  177.68    5.80
   6  -4  -2  182.68    5.80
   6  -3  -2    3.00    0.40
  -6   2   2    2.30    0.60
  -6   1   2    0.60    0.50
  -6   0   2    0.60    0.40
  -6  -1   2   -0.10    0.50
  -6  -2   2    0.10    0.50
   6  -3   2    2.20    0.40
  -6  -4   2  179.48    6.30
  -6  -4   2  175.08    6.70
   6  -4   2  180.28    5.80
   6  -4   2  182.18    5.90
  -6  -5   2   31.00    1.50
   6  -5   2   30.80    1.30
   6  -5   2   27.50    1.30
   6  -5   2   29.90    1.40
  -6  -6   2  256.17    8.70
   6  -6   2  266.67    8.20
   6  -6   2  248.78    8.30
   6  -6   2  251.57    8.70
   6  -6   2  259.87    8.60
  -6  -7   2    2.50    0.60
   6  -7   2    2.80    0.50
   6  -7   2    3.30    0.50
   6  -7   2    2.20    0.50
  -6  -8   2    0.50    0.40
   6  -8   2    0.50    0.30
   6  -8   2    0.20    0.40
   6  -8   2    0.70    0.40
   7  -8  -2    3.50    0.40
   7  -7  -2   15.20    0.80
   7  -7  -2   14.00    0.90
   7  -7  -2   15.60    0.80
  -7  -6  -2   13.80    1.00
   7  -6  -2   15.10    0.90
   7  -6  -2   14.40    0.90
   7  -6  -2   14.60    0.90
   7  -6  -2   14.10    0.80
  -7  -5  -2    0.40    0.50
   7  -5  -2    0.10    0.30
   7  -5  -2   -0.30    0.30
   7  -5  -2   -0.80    0.30
  -7  -4  -2   97.49    3.60
   7  -4  -2   98.99    3.80
   7  -4  -2   94.59    3.40
   7  -4  -2   92.79    3.30
   7  -4  -2   92.69    3.30
  -7   3   2    5.60    0.80
  -7  -3  -2    6.90    0.80
  -7  -3  -2    7.30    0.90
   7  -3  -2    6.60    0.60
   7  -3  -2    6.20    0.60
  -7  -2  -2    0.60    0.60
  -7  -2  -2    1.40    0.60
  -7   2   2    1.40    0.60
   7  -2  -2    0.60    0.40
  -7  -1  -2   78.69    3.20
  -7   1   2   75.09    3.20
  -7   1   2   76.79    3.20
  -7   0  -2   24.40    1.50
  -7   0   2   24.60    1.50
  -7   0   2   23.60    1.50
  -7  -1   2   74.99    3.10
  -7   1  -2   80.29    3.20
  -7  -1   2   75.99    3.20
  -7  -2   2    1.80    0.60
  -7  -2   2    0.60    0.60
  -7   2  -2    1.80    0.60
  -7  -2   2    1.30    0.60
   7  -2   2    1.20    0.40
  -7  -3   2    8.10    0.90
  -7   3  -2    8.30    0.90
  -7  -3   2    5.50    0.80
   7  -3   2    5.10    0.60
   7  -3   2    6.60    0.60
  -7  -4   2   99.09    3.70
  -7  -4   2   96.89    3.90
   7  -4   2   96.89    3.30
   7  -4   2   96.09    3.40
  -7  -5   2    0.20    0.50
   7  -5   2    0.20    0.40
   7  -5   2    0.10    0.40
   7  -5   2    0.70    0.40
   7  -5   2    0.80    0.40
  -7  -6   2   14.80    1.10
   7  -6   2   14.50    0.80
   7  -6   2   16.00    0.90
   7  -6   2   14.00    0.90
   7  -6   2   14.40    0.90
  -7  -7   2   14.90    1.00
   7  -7   2   14.90    0.90
   7  -7   2   14.90    0.80
   7  -7   2   15.10    0.90
   7  -8   2    3.50    0.40
   8  -7  -2   12.10    0.70
  -8  -6  -2    4.70    0.60
   8  -6  -2    5.00    0.50
   8  -6  -2    4.70    0.40
   8  -6  -2    5.50    0.50
  -8  -5  -2    2.50    0.60
   8  -5  -2    2.00    0.40
   8  -5  -2    2.40    0.40
   8  -5  -2    1.20    0.40
  -8  -4  -2   15.70    1.10
   8  -4  -2   15.60    1.00
   8  -4  -2   14.90    0.90
   8  -4  -2   16.10    0.90
  -8   3   2   11.50    1.00
  -8  -3  -2   11.20    1.00
  -8  -3  -2   10.70    1.00
   8  -3  -2    9.60    0.80
   8  -3  -2   10.40    0.70
   8  -3  -2   10.10    1.00
   8  -3  -2    9.00    0.70
  -8   2   2   36.50    1.80
  -8  -2  -2   32.60    1.80
  -8  -2  -2   32.60    1.70
   8  -2  -2   32.40    1.40
  -8   1   2   40.00    2.00
  -8  -1  -2   40.60    2.10
  -8  -1  -2   42.30    1.90
  -8   0   2    2.00    0.70
  -8   0   2    1.70    0.60
  -8   0  -2    2.70    0.70
  -8   0  -2    2.80    0.60
  -8  -1   2   40.90    1.90
  -8  -1   2   40.30    2.10
  -8   1  -2   41.50    1.90
  -8   1  -2   42.40    2.10
  -8  -2   2   35.00    1.90
  -8   2  -2   35.40    1.80
  -8   2  -2   32.30    1.70
  -8  -2   2   34.70    1.70
   8  -2   2   33.10    1.50
  -8  -3   2   12.20    1.10
  -8  -3   2   13.00    1.10
   8  -3   2   10.90    0.80
  -8  -4   2   15.70    1.20
  -8  -4   2   16.60    1.10
   8  -4   2   16.00    0.90
   8  -4   2   15.50    0.90
  -8  -5   2    2.10    0.50
   8  -5   2    1.90    0.40
   8  -5   2    2.80    0.40
   8  -5   2    1.70    0.40
  -8  -6   2    5.50    0.60
   8  -6   2    4.10    0.50
   8  -6   2    5.60    0.50
  -8  -7   2   10.60    0.70
   8  -7   2   11.40    0.60
   9  -6  -2    0.90    0.30
  -9  -5  -2   -0.10    0.40
   9  -5  -2    0.20    0.20
   9  -5  -2    0.20    0.30
   9  -5  -2    0.40    0.30
  -9  -4  -2    0.50    0.50
   9  -4  -2    0.60    0.30
   9  -4  -2    0.70    0.30
  -9  -3  -2   44.60    2.00
  -9  -3  -2   41.10    1.90
   9  -3  -2   42.70    1.60
   9  -3  -2   43.00    1.70
  -9  -2  -2   -0.10    0.50
  -9   2   2   -0.10    0.50
  -9  -2  -2    0.30    0.50
   9  -2  -2    0.10    0.30
  -9  -1  -2    0.60    0.50
  -9  -1  -2    0.60    0.60
  -9   1   2    1.20    0.60
   9  -1  -2    0.70    0.30
  -9   0   2   38.70    1.70
  -9   0  -2   36.70    1.70
  -9   0   2   35.40    1.90
  -9   0  -2   36.40    1.90
  -9   1  -2    0.80    0.60
  -9  -1   2   -0.10    0.50
  -9   1  -2    0.60    0.50
  -9  -1   2   -0.10    0.60
   9  -1   2    0.80    0.40
  -9  -2   2    0.20    0.50
  -9   2  -2   -0.30    0.40
  -9  -2   2    0.50    0.60
   9  -2   2    0.00    0.30
  -9  -3   2   41.80    1.90
  -9  -3   2   43.20    2.10
   9  -3   2   44.20    1.70
  -9  -4   2    0.40    0.50
  -9  -4   2    1.70    0.60
   9  -4   2    0.70    0.30
  -9  -5   2    0.30    0.40
   9  -5   2    0.10    0.30
   9  -5   2    0.00    0.30
  -9  -6   2    0.50    0.30
 -10  -4  -2    2.20    0.40
  10  -4  -2    2.60    0.30
 -10  -3  -2    6.00    0.60
 -10  -3  -2    6.10    0.60
 -10  -2  -2   -0.70    0.40
 -10  -2  -2   -0.10    0.40
  10  -2  -2    0.30    0.30
 -10   1   2    0.50    0.50
 -10  -1  -2    0.30    0.50
 -10  -1  -2    0.00    0.40
  10  -1  -2    0.50    0.30
 -10   0  -2    5.10    0.70
 -10   0   2    4.50    0.70
 -10   0  -2    4.20    0.60
 -10   0   2    3.80    0.50
  10   0  -2    4.00    0.40
  10   0   2    3.60    0.40
 -10  -1   2    0.90    0.50
 -10  -1   2    0.50    0.40
 -10   1  -2    0.40    0.40
  10   1  -2    0.70    0.30
  10  -1   2    0.60    0.30
 -10  -2   2    0.40    0.50
 -10  -2   2    0.00    0.40
  10  -2   2    0.60    0.30
 -10  -3   2    6.00    0.60
 -10  -3   2    5.80    0.60
  10  -3   2    6.20    0.50
 -10  -4   2    2.50    0.40
   0 -10  -3   33.90    1.40
   0 -10  -3   34.90    1.50
   0 -10  -3   37.20    1.50
   0 -10  -3   36.50    1.50
   0  -9  -3    0.20    0.40
   0  -9  -3    0.20    0.40
   0  -9  -3    0.70    0.40
   0  -9  -3   -0.10    0.40
   0  -8  -3   23.10    1.40
   0  -8  -3   24.10    1.30
   0  -8  -3   20.60    1.20
   0  -8  -3   23.00    1.50
   0  -8  -3   25.30    1.30
   0  -8  -3   21.20    1.20
   0  -7  -3   -0.70    0.40
   0  -7  -3   -0.60    0.30
   0  -7  -3    0.10    0.80
   0  -7  -3    0.30    0.40
   0  -7  -3   -0.80    0.50
   0  -7  -3    0.10    0.50
   0  -7  -3    0.00    0.40
   0  -6  -3   45.20    2.80
   0  -6  -3   39.90    1.90
   0  -6  -3   42.30    2.00
   0   5   3    0.00    0.20
   0  -5  -3   -0.40    0.30
   0  -5  -3    0.10    0.50
   0  -5  -3    0.30    0.40
   0  -4  -3    6.00    0.60
   0   4   3    7.00    0.50
   0  -4  -3    6.30    0.60
   0  -4  -3    5.80    0.90
   0   3   3   -0.20    0.10
   0   3   3    0.20    0.20
   0  -3  -3   -0.30    0.30
   0   2   3  140.99    5.20
   0  -2  -3  143.39    5.70
   0   2   3  132.49    6.50
   0   2   3  144.49    5.20
   0   2   3  135.29    5.20
   0  -1  -3   -2.80    0.20
   0   1   3   -2.80    0.20
   0  -1  -3   -3.00    0.20
   0   1   3   -2.80    0.10
   0   0  -3   -4.20    0.10
   0   0  -3   -4.30    0.10
   0   0   3   -4.20    0.10
   0   1  -3   -3.00    0.20
   0  -1   3   -2.80    0.20
   0  -2   3  142.89    6.20
   0  -2   3  132.19    5.60
   0  -2   3  146.89    5.50
   0   2  -3  148.29    5.50
   0  -3   3    0.20    0.40
   0  -3   3   -0.20    0.50
   0  -3   3    0.00    0.40
   0   3  -3    0.10    0.30
   0   3  -3   -0.20    0.40
   0   4  -3    9.00    1.10
   0  -4   3    6.60    0.90
   0  -4   3    7.50    0.60
   0  -4   3    8.00    1.20
   0  -4   3    7.40    0.60
   0  -4   3    8.20    0.80
   0   4  -3    7.20    0.70
   0  -5   3   -0.20    0.50
   0  -5   3    0.10    0.30
   0   5  -3    0.40    0.40
   0  -5   3    0.00    0.30
   0  -6   3   42.10    2.80
   0  -6   3   46.80    2.00
   0  -6   3   44.70    2.10
   0  -7   3    0.00    0.40
   0  -7   3   -1.00    0.40
   0  -7   3    0.50    0.80
   0  -7   3   -0.10    0.40
   0  -8   3   24.10    1.30
   0  -8   3   21.20    1.10
   0  -8   3   19.70    1.20
   0  -8   3   23.80    1.30
   0  -9   3    0.20    0.40
   0  -9   3    0.10    0.40
   0  -9   3   -0.40    0.40
   0  -9   3    0.60    0.40
   0 -10   3   36.50    1.50
   0 -10   3   36.40    1.40
   0 -10   3   34.00    1.40
   0 -10   3   35.80    1.50
  -1 -10  -3    1.00    0.40
  -1 -10  -3    0.10    0.30
  -1 -10  -3    0.30    0.30
   1 -10  -3   -0.30    0.30
   1 -10  -3   -0.80    0.30
   1 -10  -3    0.20    0.30
   1 -10  -3   -1.10    0.30
  -1  -9  -3   13.00    0.90
  -1  -9  -3   12.00    0.90
  -1  -9  -3   13.80    0.90
  -1  -9  -3   11.40    0.90
   1  -9  -3   10.40    0.90
   1  -9  -3   11.60    0.80
   1  -9  -3   11.60    0.90
   1  -9  -3   12.50    0.90
  -1  -8  -3    9.00    0.80
  -1  -8  -3    8.10    0.80
  -1  -8  -3    8.30    0.70
  -1  -8  -3    9.00    1.00
  -1  -8  -3    7.60    0.70
  -1  -8  -3    9.70    0.80
  -1  -8  -3    9.70    1.00
   1  -8  -3    8.40    0.80
   1  -8  -3    8.90    0.80
   1  -8  -3    9.00    1.00
   1  -8  -3    7.60    0.80
   1  -8  -3    8.60    0.70
   1  -8  -3   10.60    1.00
  -1  -7  -3   11.50    0.90
  -1  -7  -3   11.90    1.10
  -1  -7  -3   11.50    0.90
  -1  -7  -3   10.70    1.80
  -1  -7  -3   10.50    1.00
  -1  -7  -3   10.40    0.80
  -1  -7  -3   11.60    0.90
  -1  -7  -3   10.20    1.00
   1  -7  -3    9.80    0.80
   1  -7  -3   11.40    1.10
   1  -7  -3   10.90    1.00
   1  -7  -3    9.80    0.90
   1  -7  -3   12.70    0.90
  -1  -6  -3   21.70    2.00
  -1  -6  -3   20.60    1.30
  -1  -6  -3   20.80    1.20
  -1   6   3   22.20    1.30
   1  -6  -3   23.30    1.30
   1  -6  -3   20.90    1.20
   1  -6  -3   21.90    1.90
  -1  -5  -3    9.00    0.80
  -1   5   3    8.60    0.70
  -1  -5  -3    7.50    1.10
  -1  -5  -3    9.00    0.80
   1  -5  -3    7.40    1.10
   1  -5  -3    7.90    0.70
   1  -5  -3    9.00    0.80
  -1   4   3    9.40    0.70
  -1  -4  -3   11.40    1.10
  -1  -4  -3    9.80    0.70
  -1  -4  -3    9.40    0.70
   1  -4  -3    9.70    0.70
   1  -4  -3    9.10    1.00
   1  -4  -3    9.80    0.70
  -1  -3  -3    6.70    0.50
  -1   3   3    6.10    0.50
  -1  -3  -3    5.20    0.70
  -1  -3  -3    8.10    0.90
   1  -3  -3    5.40    0.50
   1  -3  -3    6.30    0.70
  -1  -2  -3  503.55   22.70
  -1   2   3  512.95   19.50
  -1  -2  -3  535.15   19.80
  -1  -2  -3  552.14   21.50
  -1  -2  -3  487.95   19.00
  -1   2   3  495.55   19.10
  -1   2   3  482.85   21.00
  -1   2   3  515.45   19.10
   1   2   3  514.35   22.70
   1  -2  -3  509.15   19.10
   1   2   3  517.95   19.00
  -1   1   3 1031.60   37.50
  -1   1   3 1040.30   38.10
  -1   1   3 1060.99   37.50
  -1  -1  -3  957.40   37.40
  -1  -1  -3 1017.20   44.20
  -1  -1  -3 1046.40   38.50
   1   1   3  993.80   44.20
   1  -1  -3  964.00   37.50
   1   1   3  988.40   37.40
  -1   0   3   -0.80    0.20
  -1   0   3   -0.30    0.30
  -1   0   3   -0.60    0.10
  -1   0   3   -0.80    0.20
  -1   0   3   -0.80    0.20
  -1   0  -3   -0.50    0.10
  -1   0   3   -0.50    0.10
  -1   0  -3   -0.50    0.10
  -1   0  -3   -0.50    0.20
  -1   0  -3   -0.20    0.20
   1   0  -3   -0.60    0.10
   1   0   3   -0.50    0.20
   1   0  -3   -0.70    0.20
   1   0  -3   -0.50    0.20
  -1   1  -3 1073.79   38.00
  -1  -1   3 1008.70   38.60
  -1   1  -3  984.20   38.00
  -1  -1   3 1023.80   38.90
  -1  -1   3 1015.90   38.10
  -1  -1   3 1040.90   38.00
   1   1  -3 1013.70   38.10
   1   1  -3 1030.60   44.60
  -1  -2   3  539.65   21.70
  -1   2  -3  531.45   19.40
  -1  -2   3  513.95   21.60
  -1  -2   3  503.95   19.60
   1  -2   3  517.75   21.40
   1   2  -3  506.85   19.60
   1   2  -3  509.35   22.90
  -1  -3   3    7.30    0.70
  -1  -3   3    6.80    0.50
  -1  -3   3    7.90    0.80
  -1  -3   3    4.50    0.80
  -1   3  -3    6.00    0.60
   1  -3   3    6.50    0.80
   1  -3   3    5.90    0.60
   1  -3   3    6.60    0.70
   1   3  -3    5.40    0.80
   1  -3   3    6.10    0.70
  -1   4  -3    9.70    0.90
  -1  -4   3   10.30    0.70
  -1  -4   3   18.00    1.60
  -1  -4   3   10.00    0.70
  -1  -4   3   10.40    0.90
  -1  -4   3   10.70    1.10
   1  -4   3   11.30    0.70
   1  -4   3   11.10    0.90
   1  -4   3   10.40    0.70
   1   4  -3   10.40    1.10
   1  -4   3    9.80    1.00
  -1  -5   3    8.80    0.80
  -1   5  -3    8.70    0.90
  -1  -5   3    8.90    1.20
  -1  -5   3    8.20    0.70
  -1  -5   3    9.10    1.00
  -1  -5   3   10.80    1.60
   1  -5   3    9.00    1.10
   1  -5   3    7.80    0.70
   1  -5   3    9.70    0.70
  -1  -6   3   21.80    1.90
  -1  -6   3   22.10    1.20
  -1  -6   3   22.30    1.30
  -1   6  -3   22.00    1.40
   1  -6   3   20.90    1.80
   1  -6   3   22.60    1.30
  -1  -7   3   11.90    0.90
  -1  -7   3   10.50    1.00
  -1  -7   3   14.80    1.70
  -1  -7   3   10.50    0.80
   1  -7   3   10.40    0.80
   1  -7   3   11.50    0.80
   1  -7   3   11.80    0.90
   1  -7   3   10.90    1.60
  -1  -8   3    9.00    0.80
  -1  -8   3    9.50    0.90
  -1  -8   3   10.00    0.80
  -1  -8   3   10.60    0.90
   1  -8   3   10.00    0.80
   1  -8   3    9.00    0.80
   1  -8   3   10.10    0.80
   1  -8   3    9.10    0.80
  -1  -9   3   12.50    0.90
  -1  -9   3   11.80    0.90
  -1  -9   3   12.10    0.90
   1  -9   3   10.60    0.80
   1  -9   3   12.20    0.90
   1  -9   3   11.80    0.80
   1  -9   3   12.00    0.90
  -1 -10   3    0.10    0.30
  -1 -10   3   -0.50    0.30
   1 -10   3    0.30    0.40
   1 -10   3    0.10    0.30
   1 -10   3   -0.10    0.30
   1 -10   3    0.20    0.30
  -2 -10  -3    1.30    0.40
  -2 -10  -3    0.60    0.30
   2 -10  -3    1.30    0.30
   2 -10  -3    0.70    0.40
   2 -10  -3    0.80    0.30
  -2  -9  -3    8.90    0.70
  -2  -9  -3    7.60    0.70
  -2  -9  -3    9.10    0.80
  -2  -9  -3   10.80    0.80
   2  -9  -3    6.60    0.70
   2  -9  -3    6.80    0.60
   2  -9  -3    8.20    0.70
   2  -9  -3    8.60    0.80
  -2  -8  -3    0.20    0.40
  -2  -8  -3    0.10    0.40
  -2  -8  -3    0.90    0.50
  -2  -8  -3    1.20    0.60
  -2  -8  -3    1.00    0.50
   2  -8  -3    1.20    0.50
   2  -8  -3    0.40    0.50
   2  -8  -3    0.50    0.40
   2  -8  -3    1.40    0.40
   2  -8  -3    0.90    0.50
  -2  -7  -3   25.60    1.30
  -2  -7  -3   27.30    1.40
  -2  -7  -3   23.70    1.20
  -2  -7  -3   23.50    1.30
  -2  -7  -3   24.10    1.50
  -2  -7  -3   28.00    2.50
  -2  -7  -3   25.10    1.50
  -2  -7  -3   26.20    1.30
  -2  -7  -3   25.10    1.30
   2  -7  -3   24.60    1.30
   2  -7  -3   25.20    1.30
   2  -7  -3   21.20    1.50
   2  -7  -3   26.50    1.50
   2  -7  -3   24.50    1.20
   2  -7  -3   24.10    1.40
  -2  -6  -3   27.20    1.40
  -2  -6  -3   24.40    1.20
  -2  -6  -3   24.80    1.50
  -2  -6  -3   28.90    2.30
   2  -6  -3   24.00    1.40
   2  -6  -3   27.20    1.20
   2  -6  -3   25.40    1.40
  -2   5   3   41.20    2.10
  -2  -5  -3   42.90    2.60
  -2  -5  -3   43.90    2.00
  -2  -5  -3   43.30    1.90
   2  -5  -3   42.80    1.80
   2  -5  -3   46.10    1.90
   2  -5  -3   41.40    2.60
  -2  -4  -3  106.49    4.10
  -2  -4  -3  116.39    5.10
  -2  -4  -3  105.89    3.90
  -2   4   3  106.79    4.40
  -2  -4  -3  110.09    5.20
   2  -4  -3  110.09    4.10
   2  -4  -3  109.39    3.90
   2  -4  -3   98.99    5.00
  -2  -3  -3   21.80    1.40
  -2  -3  -3   21.50    1.00
  -2   3   3   20.40    1.20
  -2  -3  -3   24.50    1.60
  -2  -3  -3   22.80    1.00
   2  -3  -3   21.20    1.00
  -2  -2  -3  151.18    6.70
  -2  -2  -3  153.68    6.10
  -2  -2  -3  162.08    7.40
  -2  -2  -3  160.68    6.40
  -2   2   3  154.68    6.00
  -2   2   3  156.48    6.30
   2  -2  -3  144.09    6.10
   2   2   3  152.48    6.00
   2  -2  -3  160.48    6.10
  -2  -1  -3  325.07   13.00
  -2   1   3  341.47   12.60
  -2   1   3  343.47   12.90
  -2  -1  -3  339.57   15.00
  -2   1   3  334.57   13.70
  -2   1   3  319.47   10.90
  -2  -1  -3  332.57   12.60
   2  -1  -3  320.57   12.90
   2  -1  -3  345.27   12.70
   2   1   3  325.67   12.60
  -2   0   3    0.20    0.50
  -2   0  -3    0.30    0.60
  -2   0  -3   -0.30    0.30
  -2   0   3    0.10    0.40
  -2   0   3   -0.30    0.30
  -2   0   3    0.20    0.50
   2   0  -3    0.00    0.30
   2   0  -3   -0.40    0.40
   2   0   3    0.10    0.40
  -2  -1   3  328.67   12.90
  -2  -1   3  324.77   14.00
  -2  -1   3  323.17   12.80
  -2  -1   3  323.57   12.50
  -2   1  -3  341.97   12.60
  -2  -1   3  338.77   14.80
   2  -1   3  357.56   12.70
   2   1  -3  312.27   12.70
   2   1  -3  345.27   10.90
  -2  -2   3  157.68    6.50
  -2  -2   3  155.58    7.20
  -2  -2   3  161.98    6.90
  -2  -2   3  159.28    6.10
  -2   2  -3  157.28    6.20
  -2  -2   3  156.58    7.40
   2   2  -3  167.68    6.40
   2   2  -3  157.98    7.40
  -2   3  -3   18.20    1.20
  -2  -3   3   22.70    1.80
  -2  -3   3   21.80    1.00
  -2  -3   3   22.20    1.20
  -2  -3   3   22.50    1.50
  -2  -3   3   22.50    1.40
   2   3  -3   21.70    1.50
   2  -3   3   20.90    1.30
  -2   4  -3  113.59    4.50
  -2  -4   3  111.29    4.70
  -2  -4   3  108.39    3.90
  -2  -4   3  112.09    4.10
  -2  -4   3  109.59    5.10
  -2  -4   3  102.39    5.50
   2  -4   3  104.29    3.80
   2   4  -3  103.09    4.80
  -2  -5   3   44.50    2.20
  -2   5  -3   40.00    2.20
  -2  -5   3   45.50    1.90
  -2  -5   3   40.00    2.60
  -2  -6   3   28.70    2.20
  -2  -6   3   25.70    1.20
  -2  -6   3   26.70    1.40
   2  -6   3   28.50    1.20
  -2  -7   3   25.20    1.30
  -2  -7   3   29.60    1.30
  -2  -7   3   26.30    2.30
  -2  -7   3   25.60    1.50
  -2  -7   3   25.20    1.40
  -2  -7   3   27.50    1.40
   2  -7   3   25.60    1.40
   2  -7   3   25.80    1.40
   2  -7   3   26.10    1.20
   2  -7   3   24.10    1.30
  -2  -8   3    0.50    0.50
  -2  -8   3    0.80    0.50
  -2  -8   3    0.60    0.40
   2  -8   3   -0.10    0.50
   2  -8   3    0.70    0.40
   2  -8   3    1.00    0.40
   2  -8   3    0.70    0.40
  -2  -9   3    9.30    0.80
  -2  -9   3    8.30    0.70
   2  -9   3    8.20    0.70
   2  -9   3    8.10    0.70
   2  -9   3    9.10    0.80
   2  -9   3    9.40    0.70
  -2 -10   3    1.00    0.40
   2 -10   3    1.40    0.40
   2 -10   3    0.60    0.30
   3 -10  -3    2.90    0.40
   3 -10  -3    1.70    0.30
  -3  -9  -3   11.40    0.90
  -3  -9  -3   10.20    0.80
   3  -9  -3   10.50    0.80
   3  -9  -3   12.00    0.90
   3  -9  -3   11.50    0.80
   3  -9  -3   10.40    0.70
  -3  -8  -3    0.30    0.40
  -3  -8  -3    0.90    0.50
  -3  -8  -3   -0.20    0.40
   3  -8  -3    0.90    0.40
   3  -8  -3    0.30    0.40
   3  -8  -3    0.60    0.40
   3  -8  -3    0.40    0.40
  -3  -7  -3   40.90    1.80
  -3  -7  -3   37.90    1.80
  -3  -7  -3   41.40    1.80
  -3  -7  -3   42.60    2.10
  -3  -7  -3   43.00    1.80
  -3  -7  -3   42.10    1.90
  -3  -7  -3   40.40    1.80
  -3  -7  -3   41.30    3.10
   3  -7  -3   39.40    1.80
   3  -7  -3   40.40    1.80
   3  -7  -3   42.60    2.00
   3  -7  -3   40.20    1.70
  -3  -6  -3   16.40    1.00
  -3  -6  -3   16.60    1.00
  -3  -6  -3   14.80    1.10
  -3  -6  -3   18.50    1.20
  -3  -6  -3   17.90    1.90
  -3  -6  -3   17.20    1.00
   3  -6  -3   16.20    1.00
   3  -6  -3   15.80    1.10
   3  -6  -3   17.30    0.90
  -3  -5  -3   31.90    2.30
  -3   5   3   36.40    1.90
  -3  -5  -3   33.10    1.60
  -3  -5  -3   33.10    1.60
   3  -5  -3   32.80    1.60
  -3   4   3    7.10    0.80
  -3  -4  -3    5.40    0.60
  -3  -4  -3    4.00    1.00
  -3  -4  -3    5.70    1.00
  -3  -4  -3    6.50    0.60
   3  -4  -3    6.50    0.70
  -3  -3  -3  503.75   18.80
  -3  -3  -3  483.85   20.10
  -3  -3  -3  454.75   16.70
  -3   3   3  481.15   18.00
  -3  -3  -3  473.05   15.80
   3  -3  -3  457.45   18.10
   3  -3  -3  464.95   15.80
  -3  -2  -3  145.69    5.00
  -3  -2  -3  140.29    6.40
  -3  -2  -3  141.59    6.20
  -3   2   3  142.89    5.80
   3  -2  -3  152.68    6.00
   3   2   3  149.49    5.90
  -3   1   3   82.89    3.60
  -3  -1  -3   83.29    4.50
  -3   1   3   79.29    3.80
  -3  -1  -3   85.89    3.90
   3   1   3   90.19    3.00
   3  -1  -3   88.99    3.80
   3   1   3   92.09    3.70
  -3   0  -3    0.10    0.30
  -3   0  -3    0.70    0.50
  -3   0   3    0.00    0.30
  -3   0   3    0.00    0.40
  -3   0   3    0.10    0.40
  -3   0   3   -0.20    0.30
  -3   0   3   -0.10    0.40
   3   0  -3    0.40    0.40
   3   0   3    0.30    0.40
  -3  -1   3   87.39    4.30
  -3  -1   3   88.79    3.80
  -3  -1   3   86.29    4.30
  -3   1  -3   87.39    3.60
  -3  -1   3   81.89    3.70
   3  -1   3   91.49    3.80
   3   1  -3   92.69    3.90
   3   1  -3   85.79    3.10
  -3  -2   3  131.29    6.90
  -3  -2   3  143.59    6.00
  -3   2  -3  142.59    5.80
  -3  -2   3  145.89    6.40
  -3  -2   3  150.98    6.80
   3  -2   3  154.08    6.10
   3   2  -3  149.79    4.90
   3   2  -3  142.89    6.00
  -3  -3   3  492.45   18.70
  -3   3  -3  447.16   18.00
  -3  -3   3  477.25   20.40
  -3  -3   3  487.05   20.10
   3  -3   3  455.85   15.70
   3   3  -3  482.15   18.30
  -3   4  -3    7.30    0.90
  -3  -4   3    7.70    0.70
  -3  -4   3    6.70    1.00
  -3  -5   3   31.50    2.20
  -3   5  -3   32.70    2.00
  -3  -5   3   33.40    1.60
  -3  -6   3   16.90    1.00
  -3  -6   3   17.30    1.00
  -3  -6   3   17.50    1.80
  -3  -6   3   15.80    1.10
   3  -6   3   17.00    0.90
  -3  -7   3   42.50    1.80
  -3  -7   3   43.00    1.80
  -3  -7   3   37.80    1.80
  -3  -7   3   38.00    2.90
  -3  -7   3   39.40    1.80
   3  -7   3   42.00    1.80
   3  -7   3   40.50    1.70
   3  -7   3   39.00    1.80
  -3  -8   3    1.40    0.50
  -3  -8   3    1.10    0.50
   3  -8   3    0.50    0.40
   3  -8   3    0.00    0.50
   3  -8   3    0.90    0.40
  -3  -9   3   11.90    0.90
   3  -9   3   11.00    0.80
   3  -9   3   11.90    0.80
   3  -9   3   10.60    0.80
   3 -10   3    2.30    0.40
   3 -10   3    2.20    0.30
   4  -9  -3    0.50    0.30
   4  -9  -3    0.20    0.40
   4  -9  -3    0.40    0.30
   4  -9  -3    0.70    0.30
  -4  -8  -3   16.60    1.10
   4  -8  -3   14.30    1.00
   4  -8  -3   13.50    1.00
   4  -8  -3   14.90    1.00
   4  -8  -3   14.50    0.90
  -4  -7  -3   46.40    1.90
  -4  -7  -3   43.90    2.00
   4  -7  -3   43.90    1.90
   4  -7  -3   45.10    1.90
   4  -7  -3   45.70    1.90
   4  -7  -3   41.50    1.70
   4  -7  -3   42.90    1.80
  -4  -6  -3   17.30    1.90
  -4  -6  -3   16.30    1.00
  -4  -6  -3   16.60    1.00
   4  -6  -3   14.10    1.10
   4  -6  -3   17.30    1.20
   4  -6  -3   17.10    1.10
   4  -6  -3   15.70    0.90
   4  -6  -3   16.70    0.90
   4  -6  -3   16.90    1.00
  -4  -5  -3   10.70    0.90
  -4  -5  -3    8.20    1.30
  -4  -5  -3   12.10    1.00
   4  -5  -3   11.30    0.70
   4  -5  -3   10.80    0.90
  -4   4   3   13.40    1.20
   4  -4  -3   10.80    0.80
  -4   3   3   72.19    3.30
  -4  -3  -3   68.09    3.70
  -4   2   3  373.16   14.30
  -4  -2  -3  376.86   15.00
   4   2   3  362.26   14.40
  -4   1   3  121.09    5.20
  -4  -1  -3  131.79    5.60
  -4   1   3  129.19    5.40
  -4   1   3  120.79    5.60
   4  -1  -3  125.19    5.40
   4   1   3  129.19    5.40
  -4   0   3    0.00    0.50
  -4   0  -3    0.30    0.70
  -4   0   3    0.70    0.60
  -4   0   3    0.60    0.60
   4   0   3    0.30    0.50
   4   0  -3    0.30    0.50
  -4  -1   3  117.79    5.30
  -4  -1   3  127.09    5.30
   4  -1   3  120.19    5.30
   4   1  -3  128.19    5.40
  -4   2  -3  346.77   13.80
  -4  -2   3  356.96   15.60
  -4  -2   3  364.26   14.20
  -4  -3   3   65.29    3.50
  -4   3  -3   73.49    3.30
  -4  -4   3   12.10    1.50
  -4   4  -3    8.80    1.00
  -4  -4   3    8.60    1.10
  -4  -5   3   13.00    1.60
   4  -5   3   13.40    0.80
  -4  -6   3   17.60    1.10
  -4  -6   3   17.40    1.10
  -4  -6   3   18.40    1.90
   4  -6   3   17.90    1.10
   4  -6   3   16.90    0.90
   4  -6   3   17.60    1.00
  -4  -7   3   41.60    1.90
  -4  -7   3   45.60    1.90
   4  -7   3   43.70    1.90
   4  -7   3   43.60    1.90
   4  -7   3   43.60    1.80
   4  -8   3   16.20    0.90
   4  -8   3   14.80    1.00
   4  -8   3   15.10    1.00
   4  -9   3    0.10    0.30
   4  -9   3    0.40    0.40
   4  -9   3    0.30    0.30
   5  -9  -3   12.30    0.70
   5  -9  -3   11.70    0.70
   5  -8  -3   23.60    1.20
   5  -8  -3   21.30    1.10
   5  -8  -3   23.30    1.10
   5  -8  -3   23.70    1.10
   5  -7  -3    2.10    0.40
   5  -7  -3    0.80    0.40
   5  -7  -3    1.70    0.50
   5  -7  -3    1.60    0.50
   5  -7  -3    0.60    0.40
  -5  -6  -3   22.90    1.20
   5  -6  -3   24.70    1.30
   5  -6  -3   22.60    1.20
   5  -6  -3   24.20    1.40
   5  -6  -3   21.30    1.10
   5  -6  -3   23.40    1.20
   5  -6  -3   24.10    1.10
   5  -5  -3    3.20    0.50
   5  -5  -3    2.90    0.60
   5  -5  -3    2.70    0.50
   5  -5  -3    3.50    0.50
   5  -4  -3    6.20    0.80
   5  -4  -3    6.50    0.60
  -5   3   3  174.78    7.30
  -5   2   3   64.39    3.30
  -5  -2  -3   69.69    3.80
  -5   2   3   70.69    2.70
  -5   1   3  146.59    6.90
  -5   1   3  156.78    5.40
  -5  -1  -3  157.98    6.90
  -5   0   3   -0.30    0.40
  -5   0  -3    0.20    0.60
  -5   0   3   -0.80    0.30
  -5  -1   3  144.89    5.10
  -5   1  -3  147.29    6.60
  -5  -2   3   70.79    2.70
  -5   3  -3  173.28    7.30
   5  -4   3    5.60    0.50
   5  -5   3    4.10    0.50
   5  -5   3    2.80    0.50
  -5  -6   3   24.20    1.40
   5  -6   3   25.40    1.20
   5  -6   3   23.40    1.30
   5  -6   3   25.40    1.30
   5  -6   3   24.00    1.20
  -5  -7   3    0.90    0.50
   5  -7   3    1.20    0.50
   5  -7   3    0.90    0.50
   5  -7   3    1.70    0.40
  -5  -8   3   23.80    1.20
   5  -8   3   22.30    1.20
   5  -8   3   23.50    1.20
   5  -8   3   24.80    1.10
   5  -9   3   12.30    0.70
   5  -9   3   12.30    0.70
   6  -8  -3   13.20    0.70
   6  -8  -3   13.60    0.80
   6  -8  -3   14.90    0.80
   6  -7  -3    0.50    0.40
   6  -7  -3    1.50    0.40
   6  -7  -3    0.70    0.40
   6  -7  -3    1.30    0.40
  -6  -6  -3    2.80    0.60
   6  -6  -3    2.30    0.50
   6  -6  -3    2.70    0.40
   6  -6  -3    2.80    0.50
   6  -6  -3    2.40    0.50
  -6  -5  -3    7.20    0.80
   6  -5  -3    8.90    0.90
   6  -5  -3    6.60    0.60
   6  -5  -3    7.40    0.70
   6  -5  -3    6.70    0.70
  -6  -4  -3  206.88    7.20
   6  -4  -3  202.68    7.40
   6  -4  -3  211.78    6.70
   6  -4  -3  211.08    6.70
   6  -4  -3  203.98    7.00
  -6   3   3    2.10    0.70
   6  -3  -3    3.20    0.40
  -6   2   3    0.10    0.40
  -6   1   3   14.20    1.00
  -6   0   3    0.00    0.50
  -6  -1   3   14.00    1.10
  -6  -2   3    0.20    0.50
   6  -3   3    3.10    0.40
  -6  -4   3  201.28    7.10
  -6  -4   3  211.58    7.70
   6  -4   3  212.58    6.70
   6  -4   3  207.98    7.10
   6  -4   3  203.28    6.70
  -6  -5   3    8.50    0.90
   6  -5   3    8.50    0.80
   6  -5   3    8.30    0.80
   6  -5   3    7.60    0.70
   6  -5   3    6.30    0.60
  -6  -6   3    3.00    0.60
   6  -6   3    2.70    0.50
   6  -6   3    1.80    0.50
   6  -6   3    2.20    0.40
   6  -6   3    2.40    0.50
  -6  -7   3    1.00    0.50
   6  -7   3    0.30    0.40
   6  -7   3   -0.20    0.40
   6  -7   3    0.80    0.40
  -6  -8   3   13.00    0.90
   6  -8   3   14.50    0.80
   6  -8   3   14.30    0.80
   6  -8   3   14.20    0.90
   7  -8  -3    2.50    0.40
   7  -7  -3   23.70    1.10
   7  -7  -3   24.80    1.00
   7  -7  -3   23.20    1.00
   7  -7  -3   24.00    1.20
  -7  -6  -3    1.50    0.50
   7  -6  -3    2.20    0.40
   7  -6  -3    2.60    0.40
   7  -6  -3    1.70    0.40
   7  -6  -3    2.20    0.50
  -7  -5  -3  187.38    6.70
   7  -5  -3  193.28    6.50
   7  -5  -3  199.58    6.20
   7  -5  -3  190.18    6.30
  -7  -4  -3   23.10    1.30
   7  -4  -3   20.40    1.10
   7  -4  -3   21.50    1.40
   7  -4  -3   21.00    1.10
   7  -4  -3   20.50    1.10
  -7  -3  -3  167.48    5.90
   7  -3  -3  173.08    5.50
   7  -3  -3  165.28    5.50
  -7   2   3  186.98    7.00
  -7  -2  -3  188.98    6.60
  -7  -2  -3  196.38    7.10
  -7   2   3  183.48    6.80
   7  -2  -3  190.48    6.20
   7  -2  -3  194.88    6.20
  -7  -1  -3    0.90    0.60
  -7   1   3    0.70    0.60
  -7   1   3    0.40    0.60
  -7   0  -3   -1.50    0.50
  -7   0   3    0.40    0.60
  -7   0   3    0.20    0.50
  -7  -1   3    0.50    0.50
  -7  -1   3    1.00    0.60
  -7   1  -3    0.20    0.60
  -7  -2   3  189.48    6.90
  -7   2  -3  188.28    7.10
  -7  -2   3  196.18    7.20
  -7  -2   3  196.58    6.70
  -7   2  -3  191.98    6.70
   7  -2   3  197.18    6.30
  -7  -3   3  174.78    6.10
  -7   3  -3  170.58    6.00
  -7  -3   3  170.98    6.50
   7  -3   3  171.08    5.60
   7  -3   3  172.48    5.70
  -7  -4   3   21.80    1.30
  -7  -4   3   24.00    1.50
   7  -4   3   22.50    1.10
   7  -4   3   20.60    1.10
   7  -4   3   22.00    1.10
  -7  -5   3  195.78    6.70
  -7  -5   3  188.88    7.20
   7  -5   3  184.58    6.60
   7  -5   3  184.08    6.30
   7  -5   3  191.28    6.50
   7  -5   3  205.68    6.20
  -7  -6   3    1.50    0.50
   7  -6   3    2.40    0.40
   7  -6   3    2.30    0.50
   7  -6   3    2.40    0.40
   7  -6   3    1.70    0.40
  -7  -7   3   24.80    1.30
   7  -7   3   24.80    1.20
   7  -7   3   26.10    1.20
   7  -7   3   25.00    1.10
   8  -7  -3    1.60    0.30
  -8  -6  -3    5.60    0.60
   8  -6  -3    4.20    0.50
   8  -6  -3    4.60    0.40
   8  -6  -3    4.30    0.40
  -8  -5  -3    7.40    0.70
   8  -5  -3    7.10    0.60
   8  -5  -3    6.20    0.60
   8  -5  -3    6.10    0.50
  -8  -4  -3   21.90    1.30
   8  -4  -3   21.80    1.00
   8  -4  -3   22.80    1.10
   8  -4  -3   22.20    1.10
  -8  -3  -3   22.70    1.50
  -8   3   3   24.40    1.40
  -8  -3  -3   26.90    1.40
   8  -3  -3   27.00    1.50
   8  -3  -3   23.90    1.20
   8  -3  -3   25.00    1.20
  -8   2   3   23.60    1.40
  -8  -2  -3   24.80    1.50
  -8  -2  -3   24.10    1.40
   8  -2  -3   22.60    1.10
   8  -2  -3   23.90    1.10
  -8  -1  -3   29.60    1.70
  -8  -1  -3   30.10    1.50
  -8   1   3   25.90    1.70
  -8   0   3    0.80    0.50
  -8   0  -3   -0.30    0.60
  -8   0  -3   -0.60    0.50
  -8   0   3    0.60    0.60
  -8   1  -3   28.50    1.60
  -8  -1   3   29.90    1.70
  -8  -1   3   29.70    1.50
  -8   1  -3   30.10    1.60
  -8   2  -3   24.10    1.30
  -8  -2   3   24.80    1.40
  -8   2  -3   25.20    1.50
  -8  -2   3   24.90    1.60
   8  -2   3   22.70    1.20
  -8  -3   3   22.70    1.50
  -8  -3   3   25.40    1.40
  -8   3  -3   24.20    1.30
   8  -3   3   22.10    1.20
  -8  -4   3   23.60    1.50
  -8  -4   3   22.10    1.30
   8  -4   3   23.30    1.20
   8  -4   3   23.30    1.10
  -8  -5   3    6.30    0.70
   8  -5   3    6.20    0.60
   8  -5   3    7.10    0.60
   8  -5   3    6.10    0.50
  -8  -6   3    4.40    0.60
   8  -6   3    5.30    0.50
   8  -6   3    6.00    0.50
   8  -6   3    5.10    0.50
  -8  -7   3    1.30    0.40
   9  -6  -3    8.00    0.50
  -9  -5  -3    0.80    0.40
   9  -5  -3    0.80    0.30
   9  -5  -3    0.90    0.30
  -9  -4  -3    7.50    0.70
   9  -4  -3    7.80    0.60
   9  -4  -3    8.90    0.60
  -9  -3  -3    0.50    0.50
  -9  -3  -3    0.20    0.50
   9  -3  -3    0.40    0.30
   9  -3  -3    1.10    0.30
  -9  -2  -3    2.40    0.60
  -9   2   3    1.60    0.60
  -9  -2  -3    1.60    0.50
   9  -2  -3    2.40    0.40
  -9  -1  -3    9.90    0.90
  -9  -1  -3   13.10    1.10
  -9   1   3   10.80    1.10
   9  -1  -3   13.00    0.80
  -9   0   3    0.20    0.60
  -9   0  -3    0.50    0.60
  -9   0   3   -0.10    0.40
  -9   0  -3    0.20    0.50
  -9  -1   3   12.50    1.00
  -9  -1   3   12.30    1.20
  -9   1  -3   13.50    1.10
  -9   1  -3   12.60    1.00
   9  -1   3   12.00    0.80
  -9  -2   3    3.20    0.60
  -9   2  -3    1.90    0.50
  -9  -2   3    2.10    0.70
   9  -2   3    2.20    0.40
  -9  -3   3    1.30    0.50
  -9  -3   3    0.70    0.60
   9  -3   3    0.70    0.30
  -9  -4   3   10.30    1.00
  -9  -4   3    9.70    0.90
   9  -4   3    9.60    0.70
  -9  -5   3    1.40    0.50
   9  -5   3    1.00    0.30
   9  -5   3    1.40    0.30
 -10  -4  -3    0.10    0.30
  10  -4  -3    0.10    0.30
 -10  -3  -3   36.40    1.50
 -10  -2  -3    1.60    0.50
 -10  -2  -3    2.00    0.50
  10  -2  -3    1.30    0.30
 -10  -1  -3    0.30    0.40
 -10   1   3    0.10    0.50
 -10  -1  -3   -0.50    0.40
  10  -1  -3    0.00    0.30
 -10   0  -3   -0.20    0.40
 -10   0  -3   -0.10    0.40
 -10   0   3    0.40    0.50
  10   0  -3    0.40    0.30
  10   0   3    0.50    0.30
 -10  -1   3    0.10    0.50
 -10  -1   3    0.30    0.40
 -10   1  -3   -0.10    0.40
  10   1  -3    0.70    0.30
  10  -1   3    0.50    0.30
 -10  -2   3    1.30    0.40
 -10  -2   3    0.80    0.50
  10  -2   3    1.40    0.30
 -10  -3   3   36.20    1.50
 -10  -3   3   32.80    1.60
  10  -3   3   33.60    1.30
 -10  -4   3    0.50    0.40
   0 -10  -4  102.29    3.60
   0 -10  -4  105.29    3.60
   0 -10  -4  105.09    3.70
   0  -9  -4   -0.90    0.30
   0  -9  -4   -0.50    0.40
   0  -9  -4    0.00    0.40
   0  -9  -4    0.20    0.40
   0  -8  -4  184.48    6.30
   0  -8  -4  190.18    7.10
   0  -8  -4  178.88    6.70
   0  -8  -4  189.18    6.30
   0  -8  -4  178.28    6.00
   0  -8  -4  187.98    6.50
   0  -7  -4   -0.50    0.50
   0  -7  -4    0.30    0.40
   0  -7  -4    0.20    0.40
   0  -7  -4   -0.60    0.40
   0  -7  -4   -0.50    0.50
   0  -7  -4    0.20    0.50
   0  -7  -4   -0.30    0.40
   0  -7  -4   -0.50    0.90
   0  -6  -4   12.40    1.00
   0  -6  -4   13.80    1.00
   0  -6  -4   14.00    1.70
   0  -5  -4   -0.10    0.40
   0  -5  -4   -0.20    0.50
   0  -5  -4    0.00    0.30
   0  -4  -4   71.79    2.80
   0  -4  -4   73.49    2.70
   0   4   4   68.89    2.80
   0  -4  -4   70.09    3.60
   0  -3  -4   -0.40    0.40
   0   3   4    0.10    0.20
   0   2   4 7518.05  335.17
   0  -2  -4 8312.17  319.67
   0  -2  -4 7278.17  292.07
   0  -1  -4    0.10    0.30
   0   1   4    0.00    0.20
   0   1   4    0.10    0.30
   0  -1  -4    0.40    0.10
   0  -1  -4    0.60    0.30
   0   0  -4   81.39    3.10
   0   0  -4   77.29    2.60
   0  -1   4    0.10    0.20
   0   1  -4    0.20    0.20
   0  -2   4 7306.87  327.07
   0  -2   4 8052.69  296.47
   0  -2   4 8382.86  332.27
   0   2  -4 8293.87  297.07
   0  -3   4    0.00    0.20
   0  -3   4    0.60    0.60
   0   3  -4   -0.10    0.30
   0  -3   4    0.10    0.40
   0   3  -4    0.00    0.50
   0  -3   4    0.00    0.30
   0  -3   4    0.60    0.20
   0  -4   4   69.29    2.80
   0  -4   4   70.39    2.60
   0   4  -4   75.69    3.60
   0  -4   4   78.09    3.30
   0  -4   4   69.69    3.60
   0   4  -4   69.19    3.10
   0  -4   4   73.19    3.80
   0  -5   4    0.10    0.40
   0  -5   4    0.40    0.40
   0  -5   4    0.20    0.40
   0  -5   4   -0.10    0.50
   0   5  -4    0.40    0.40
   0  -6   4   14.50    1.60
   0  -7   4    1.20    0.80
   0  -7   4    0.10    0.40
   0  -7   4   -0.80    0.40
   0  -7   4    0.50    0.40
   0  -8   4  185.08    5.90
   0  -8   4  177.08    6.20
   0  -8   4  168.78    6.10
   0  -8   4  184.78    6.20
   0  -9   4   -0.50    0.40
   0  -9   4    0.00    0.40
   0  -9   4    0.20    0.40
   0  -9   4    0.80    0.40
   0 -10   4  110.09    3.70
   0 -10   4  104.29    3.60
  -1 -10  -4   18.60    0.90
  -1 -10  -4   21.00    1.00
  -1 -10  -4   20.50    1.00
   1 -10  -4   18.90    1.00
   1 -10  -4   18.20    0.90
   1 -10  -4   19.20    1.00
  -1  -9  -4    0.90    0.50
  -1  -9  -4    1.10    0.40
  -1  -9  -4    0.90    0.40
  -1  -9  -4    0.50    0.40
   1  -9  -4    0.90    0.40
   1  -9  -4    1.20    0.40
   1  -9  -4    0.80    0.40
   1  -9  -4    0.70    0.40
  -1  -8  -4    5.70    0.60
  -1  -8  -4    6.80    0.90
  -1  -8  -4    4.90    0.60
  -1  -8  -4    5.80    0.80
  -1  -8  -4    5.70    0.70
  -1  -8  -4    4.80    0.60
  -1  -8  -4    4.50    0.70
   1  -8  -4    4.90    0.60
   1  -8  -4    5.40    0.60
   1  -8  -4    5.80    0.90
   1  -8  -4    5.00    0.60
   1  -8  -4    5.90    0.70
   1  -8  -4    5.20    0.80
  -1  -7  -4   58.59    2.30
  -1  -7  -4   54.89    2.20
  -1  -7  -4   57.09    2.40
  -1  -7  -4   60.19    2.70
  -1  -7  -4   57.89    2.30
  -1  -7  -4   56.09    2.30
  -1  -7  -4   59.79    2.60
  -1  -7  -4   55.49    3.80
   1  -7  -4   56.29    2.60
   1  -7  -4   57.39    2.20
   1  -7  -4   56.49    2.50
   1  -7  -4   59.09    2.30
   1  -7  -4   58.39    2.40
  -1  -6  -4   22.60    1.30
  -1  -6  -4   22.00    1.30
  -1  -6  -4   22.90    2.00
   1  -6  -4   22.30    1.30
   1  -6  -4   24.40    1.30
   1  -6  -4   23.90    2.10
  -1   5   4   56.79    2.40
  -1  -5  -4   50.59    3.10
  -1  -5  -4   54.39    2.20
  -1  -5  -4   54.79    2.30
   1  -5  -4   52.49    3.10
   1  -5  -4   55.19    2.20
   1  -5  -4   55.59    2.30
  -1   4   4    0.40    0.30
  -1  -4  -4    0.80    0.60
  -1  -4  -4    1.40    0.40
  -1  -4  -4    0.60    0.40
   1  -4  -4    1.00    0.40
   1  -4  -4    0.50    0.50
   1  -4  -4    0.50    0.40
  -1  -3  -4    4.40    0.40
  -1  -3  -4    4.50    0.70
  -1  -3  -4    4.60    0.40
  -1  -3  -4    4.80    0.80
  -1   3   4    4.20    0.40
   1  -3  -4    4.10    0.40
   1  -3  -4    4.40    0.70
   1  -3  -4    5.90    0.50
  -1  -2  -4   76.49    4.00
  -1  -2  -4   79.49    3.70
  -1   2   4   83.09    3.20
  -1  -2  -4   76.99    3.50
  -1   2   4   80.19    3.30
  -1   2   4   78.69    3.20
   1  -2  -4   82.29    3.20
   1   2   4   74.99    4.00
   1   2   4   79.69    3.00
   1   2   4   81.59    3.00
  -1   1   4 2321.87   83.89
  -1  -1  -4 2144.29   86.09
  -1  -1  -4 2504.55   99.49
  -1   1   4 2316.57   84.29
  -1   1   4 2294.57   85.39
  -1  -1  -4 2327.87   84.09
   1   1   4 2001.90   98.79
   1  -1  -4 2136.69   84.29
   1   1   4 2413.96   84.19
  -1   0   4  565.14   20.70
  -1   0   4  558.04   20.80
  -1   0  -4  547.25   20.70
  -1   0   4  578.44   21.10
  -1   0   4  544.85   17.90
  -1   0  -4  575.94   20.70
   1   0  -4  552.34   17.90
   1   0  -4  522.75   20.70
  -1  -1   4 2405.96   98.09
  -1  -1   4 2372.46   90.39
  -1   1  -4 2482.05   88.99
  -1  -1   4 2454.25   89.49
  -1   1  -4 2278.57   88.99
   1   1  -4 2400.56  104.69
   1   1  -4 2447.16   88.99
  -1  -2   4   83.59    3.90
  -1  -2   4   80.99    3.30
  -1  -2   4   85.09    3.70
  -1   2  -4   85.79    3.30
   1   2  -4   81.59    3.50
   1   2  -4   79.49    4.00
   1  -2   4   75.79    3.70
  -1  -3   4    5.20    0.70
  -1  -3   4    6.00    0.60
  -1  -3   4    4.90    0.50
  -1   3  -4    4.40    0.60
  -1  -3   4    5.90    1.00
   1  -3   4    5.00    0.70
   1  -3   4    5.10    0.60
   1   3  -4    5.10    0.80
   1  -3   4    5.00    0.70
  -1   4  -4    0.70    0.40
  -1  -4   4    0.50    0.30
  -1  -4   4    0.90    0.40
  -1  -4   4    1.60    0.80
  -1  -4   4    1.30    0.60
  -1  -4   4    0.70    0.50
   1  -4   4    0.90    0.50
   1  -4   4    0.40    0.30
   1  -4   4    0.80    0.50
   1   4  -4    0.10    0.50
  -1  -5   4   44.00    3.20
  -1  -5   4   54.89    2.10
  -1   5  -4   56.39    2.60
  -1  -5   4   52.39    2.60
  -1  -5   4   50.09    3.00
   1  -5   4   54.99    2.20
   1  -5   4   53.59    2.90
  -1  -6   4   23.20    1.20
  -1  -6   4   22.50    1.20
  -1  -6   4   24.60    2.00
   1  -6   4   23.90    1.90
   1  -6   4   22.70    1.10
  -1  -7   4   57.99    2.30
  -1  -7   4   61.29    3.70
  -1  -7   4   54.99    2.10
   1  -7   4   55.19    2.10
   1  -7   4   58.19    2.30
   1  -7   4   57.19    2.20
   1  -7   4   49.90    3.30
  -1  -8   4    5.40    0.60
  -1  -8   4    6.30    0.70
  -1  -8   4    6.00    0.70
   1  -8   4    6.10    0.70
   1  -8   4    5.20    0.60
   1  -8   4    5.90    0.60
   1  -8   4    5.60    0.70
  -1  -9   4    1.20    0.40
  -1  -9   4    1.00    0.40
  -1  -9   4    0.40    0.40
   1  -9   4    1.00    0.40
   1  -9   4    1.20    0.40
   1  -9   4    0.70    0.40
   1  -9   4    1.00    0.40
  -1 -10   4   18.50    0.90
  -1 -10   4   19.00    1.00
   1 -10   4   19.20    1.00
   1 -10   4   20.40    0.90
   1 -10   4   20.00    1.00
  -2 -10  -4    8.60    0.70
  -2 -10  -4    9.40    0.70
   2 -10  -4    7.50    0.60
   2 -10  -4    8.80    0.70
   2 -10  -4    9.90    0.60
  -2  -9  -4    0.60    0.40
  -2  -9  -4    0.10    0.40
  -2  -9  -4    0.10    0.40
   2  -9  -4    0.40    0.40
   2  -9  -4    0.30    0.30
   2  -9  -4    0.60    0.40
   2  -9  -4    0.20    0.40
  -2  -8  -4   13.90    1.00
  -2  -8  -4   16.50    1.00
  -2  -8  -4   15.30    1.20
  -2  -8  -4   14.60    1.00
  -2  -8  -4   15.60    1.10
  -2  -8  -4   14.90    1.00
   2  -8  -4   13.70    1.00
   2  -8  -4   15.50    1.00
   2  -8  -4   15.00    1.10
   2  -8  -4   15.00    0.90
   2  -8  -4   15.50    1.00
  -2  -7  -4    0.30    0.40
  -2  -7  -4    0.90    0.40
  -2  -7  -4    0.50    0.40
  -2  -7  -4    0.10    0.40
  -2  -7  -4    1.10    0.40
  -2  -7  -4    0.60    0.90
  -2  -7  -4    0.10    0.50
  -2  -7  -4    0.20    0.50
  -2  -7  -4    0.40    0.50
   2  -7  -4    0.30    0.40
   2  -7  -4   -0.20    0.40
   2  -7  -4    0.00    0.40
   2  -7  -4    0.10    0.40
   2  -7  -4   -0.10    0.50
   2  -7  -4    1.00    0.60
  -2  -6  -4   32.20    1.70
  -2  -6  -4   30.50    1.60
  -2  -6  -4   31.80    2.50
  -2  -6  -4   31.80    1.40
   2  -6  -4   29.50    1.50
   2  -6  -4   31.50    1.30
   2  -6  -4   29.30    1.60
  -2  -5  -4    0.10    0.60
  -2  -5  -4    0.30    0.40
  -2   5   4    0.50    0.40
  -2  -5  -4    0.50    0.40
   2  -5  -4    0.40    0.40
   2  -5  -4    0.60    0.40
  -2  -4  -4   42.60    2.50
  -2  -4  -4   43.40    1.80
  -2  -4  -4   42.20    2.60
  -2  -4  -4   42.30    1.80
  -2   4   4   41.20    2.00
   2  -4  -4   40.50    1.80
   2  -4  -4   45.40    1.80
  -2   3   4  257.97   10.10
  -2  -3  -4  262.67    8.90
  -2  -3  -4  258.37    9.40
  -2  -3  -4  258.67   10.70
  -2  -3  -4  266.57   11.40
   2  -3  -4  272.47    9.40
   2  -3  -4  273.77    8.90
   2  -3  -4  248.98   10.10
  -2   2   4  118.99    4.80
  -2  -2  -4  123.19    5.40
  -2  -2  -4  119.29    5.10
  -2  -2  -4  125.29    5.90
  -2   2   4  118.99    5.10
  -2  -2  -4  115.29    4.80
   2   2   4  118.79    4.70
   2  -2  -4  124.49    4.90
  -2  -1  -4  157.48    7.10
  -2   1   4  184.58    7.40
  -2  -1  -4  172.58    6.80
  -2  -1  -4  176.08    8.20
  -2   1   4  180.18    6.80
  -2   1   4  179.68    7.10
  -2   1   4  172.78    5.90
   2   1   4  168.28    6.70
   2  -1  -4  185.38    6.90
   2  -1  -4  176.98    7.00
  -2   0  -4  604.74   22.30
  -2   0   4  575.24   26.10
  -2   0   4  606.24   22.30
  -2   0   4  608.84   22.80
  -2   0   4  605.24   22.80
  -2   0   4  582.84   24.70
  -2   0  -4  578.84   23.00
   2   0  -4  631.84   22.50
   2   0   4  559.44   22.30
   2   0  -4  623.34   19.40
  -2  -1   4  182.48    7.90
  -2   1  -4  178.08    7.00
  -2  -1   4  188.98    8.10
  -2  -1   4  175.18    7.10
  -2  -1   4  170.68    7.10
  -2  -1   4  183.68    6.90
   2   1  -4  180.38    7.10
   2   1  -4  178.78    6.00
  -2  -2   4  125.59    5.70
  -2  -2   4  126.89    5.40
  -2  -2   4  122.49    4.80
  -2  -2   4  114.89    5.00
  -2   2  -4  117.29    4.80
   2   2  -4  124.69    5.10
   2   2  -4  114.89    5.70
  -2  -3   4  253.77   10.90
  -2  -3   4  272.87   11.80
  -2   3  -4  249.08   10.30
  -2  -3   4  265.37   11.50
  -2  -3   4  267.27    9.00
   2  -3   4  282.57   11.00
   2   3  -4  282.77   10.60
  -2  -4   4   41.40    3.00
  -2  -4   4   43.50    1.80
  -2   4  -4   45.10    2.20
  -2  -4   4   45.00    2.20
  -2  -4   4   48.60    2.60
   2   4  -4   44.20    2.60
  -2  -5   4    0.60    0.50
  -2   5  -4    0.80    0.50
  -2  -5   4    1.00    0.40
  -2  -5   4    0.80    0.60
  -2  -6   4   32.70    1.40
  -2  -6   4   31.50    2.40
  -2  -6   4   30.90    1.60
   2  -6   4   32.30    1.40
  -2  -7   4   -0.70    0.70
  -2  -7   4    0.10    0.50
  -2  -7   4    0.10    0.40
  -2  -7   4    0.50    0.50
  -2  -7   4    0.60    0.40
  -2  -7   4   -0.10    0.40
  -2  -7   4    0.30    0.40
   2  -7   4   -0.50    0.40
   2  -7   4   -0.10    0.40
   2  -7   4    1.00    0.50
   2  -7   4    0.10    0.50
  -2  -8   4   15.40    1.00
  -2  -8   4   15.70    1.00
  -2  -8   4   14.30    1.00
   2  -8   4   14.70    1.00
   2  -8   4   16.40    1.00
   2  -8   4   15.70    1.00
   2  -8   4   13.80    1.00
  -2  -9   4   -0.50    0.40
  -2  -9   4    0.50    0.40
   2  -9   4    0.10    0.40
   2  -9   4    0.40    0.40
   2  -9   4    0.40    0.40
  -2 -10   4    8.20    0.70
   2 -10   4    8.80    0.60
   2 -10   4    8.70    0.60
   3 -10  -4    3.60    0.40
   3 -10  -4    4.50    0.40
  -3  -9  -4    0.80    0.40
  -3  -9  -4    0.20    0.40
   3  -9  -4    0.40    0.40
   3  -9  -4   -0.10    0.40
   3  -9  -4    0.30    0.40
   3  -9  -4    0.50    0.30
  -3  -8  -4   18.80    1.10
  -3  -8  -4   17.60    1.10
  -3  -8  -4   18.00    1.10
   3  -8  -4   15.50    1.00
   3  -8  -4   18.10    1.10
   3  -8  -4   16.70    1.10
   3  -8  -4   16.30    1.10
  -3  -7  -4   10.10    1.80
  -3  -7  -4   10.60    0.90
  -3  -7  -4    9.80    0.80
  -3  -7  -4    9.10    0.80
  -3  -7  -4    9.80    0.90
  -3  -7  -4    9.20    1.00
  -3  -7  -4    8.30    0.80
  -3  -7  -4   10.90    0.90
  -3  -7  -4   11.50    1.10
   3  -7  -4   10.20    0.90
   3  -7  -4    9.70    0.90
   3  -7  -4   11.70    1.10
   3  -7  -4    8.90    0.80
   3  -7  -4   11.40    0.90
  -3  -6  -4    4.60    0.70
  -3  -6  -4    5.20    0.60
  -3  -6  -4    4.10    0.50
  -3  -6  -4    5.30    0.60
  -3  -6  -4    6.10    1.30
  -3  -6  -4    6.40    0.80
   3  -6  -4    4.10    0.60
   3  -6  -4    4.60    0.70
   3  -6  -4    3.80    0.50
  -3   5   4    6.90    0.80
  -3  -5  -4    6.70    1.20
  -3  -5  -4    6.70    0.80
  -3  -5  -4    7.70    0.80
   3  -5  -4    8.70    0.80
  -3  -4  -4    0.40    0.70
  -3   4   4   -0.10    0.40
  -3  -4  -4    0.10    0.30
  -3  -4  -4    0.60    0.40
  -3  -4  -4    0.20    0.60
   3  -4  -4    0.40    0.40
  -3  -3  -4 1057.29   45.10
  -3  -3  -4 1049.09   37.80
  -3  -3  -4 1067.19   41.70
  -3  -3  -4 1087.39   35.60
  -3   3   4 1130.69   40.30
   3  -3  -4 1081.99   35.60
  -3  -2  -4  364.46   15.30
  -3  -2  -4  390.86   12.90
  -3   2   4  383.36   14.70
  -3  -2  -4  385.66   16.40
   3  -2  -4  387.66   14.80
   3   2   4  402.26   14.70
  -3   1   4   78.69    3.40
  -3  -1  -4   84.29    3.80
  -3   1   4   71.89    3.60
   3  -1  -4   86.89    3.60
   3   1   4   82.79    2.80
   3   1   4   80.79    3.50
  -3   0   4  664.63   27.60
  -3   0   4  674.83   25.50
  -3   0   4  654.53   25.50
  -3   0   4  637.54   25.00
  -3   0  -4  644.74   25.80
  -3   0   4  682.83   29.30
   3   0  -4  690.93   25.20
   3   0   4  679.63   25.10
  -3  -1   4   81.99    4.10
  -3  -1   4   81.09    3.70
  -3  -1   4   88.19    3.60
  -3   1  -4   77.89    3.50
  -3  -1   4   85.29    4.10
  -3  -1   4   80.79    3.50
   3   1  -4   82.39    3.00
   3   1  -4   81.69    3.70
   3  -1   4   82.39    3.60
  -3  -2   4  401.36   16.80
  -3  -2   4  382.56   15.50
  -3  -2   4  408.36   17.10
  -3   2  -4  382.56   15.10
  -3  -2   4  416.46   15.20
  -3  -2   4  370.66   17.80
   3   2  -4  399.26   13.00
   3   2  -4  412.06   15.40
  -3  -3   4 1046.30   45.30
  -3  -3   4 1086.99   41.70
  -3  -3   4 1097.49   45.30
  -3   3  -4 1095.09   40.60
   3   3  -4 1101.79   40.90
  -3  -4   4    0.20    0.60
  -3   4  -4    0.10    0.40
  -3  -5   4    5.80    1.00
  -3   5  -4    5.90    0.90
  -3  -6   4    4.30    1.10
  -3  -6   4    4.40    0.60
  -3  -6   4    4.90    0.60
   3  -6   4    4.50    0.50
  -3  -7   4   10.90    0.90
  -3  -7   4   10.60    0.90
  -3  -7   4   10.70    0.90
  -3  -7   4   10.50    0.90
  -3  -7   4    9.20    0.90
  -3  -7   4    8.30    1.50
   3  -7   4   11.00    0.90
   3  -7   4    9.80    0.80
   3  -7   4    9.70    0.90
  -3  -8   4   18.00    1.10
  -3  -8   4   18.70    1.10
   3  -8   4   19.20    1.10
   3  -8   4   19.80    1.20
   3  -8   4   17.30    1.00
  -3  -9   4    0.00    0.40
   3  -9   4    0.20    0.30
   3  -9   4    0.30    0.40
   3  -9   4    0.20    0.40
   3 -10   4    3.90    0.40
   3 -10   4    5.40    0.40
   4  -9  -4    0.20    0.30
   4  -9  -4    0.10    0.30
   4  -9  -4   -0.30    0.30
   4  -9  -4   -0.20    0.30
   4  -8  -4    7.60    0.60
   4  -8  -4    6.40    0.70
   4  -8  -4    6.70    0.70
   4  -8  -4    7.70    0.70
  -4  -7  -4    5.20    0.70
  -4  -7  -4    3.20    0.50
  -4  -7  -4    3.90    0.60
   4  -7  -4    3.20    0.50
   4  -7  -4    2.70    0.50
   4  -7  -4    3.80    0.60
   4  -7  -4    3.70    0.60
   4  -7  -4    3.60    0.70
   4  -7  -4    2.60    0.50
  -4  -6  -4  164.68    5.80
  -4  -6  -4  167.98    5.70
  -4  -6  -4  163.28    5.80
  -4  -6  -4  173.08    8.30
  -4  -6  -4  170.38    5.90
   4  -6  -4  165.98    5.80
   4  -6  -4  163.38    5.50
   4  -6  -4  166.08    6.10
   4  -6  -4  170.28    5.80
   4  -6  -4  161.88    5.70
   4  -6  -4  165.48    5.40
  -4  -5  -4  107.69    4.10
  -4  -5  -4  104.09    4.00
  -4  -5  -4   90.49    5.30
   4  -5  -4  103.09    3.90
   4  -5  -4  108.89    3.50
  -4   4   4   44.60    2.40
   4  -4  -4   44.70    1.90
  -4  -3  -4   11.40    1.50
  -4   3   4   15.90    1.20
  -4  -2  -4  668.83   26.00
  -4   2   4  656.93   25.10
  -4  -1  -4   43.30    2.50
  -4   1   4   39.40    2.50
  -4   1   4   44.70    2.20
   4  -1  -4   42.80    2.40
   4   1   4   43.90    2.30
  -4   0  -4   93.19    4.30
  -4   0   4   95.69    4.20
   4   0  -4   86.39    4.10
   4   0   4   85.19    4.00
  -4  -1   4   43.20    2.70
  -4  -1   4   45.70    2.30
   4   1  -4   44.40    2.50
   4  -1   4   36.70    2.30
  -4   2  -4  653.23   24.60
  -4  -2   4  641.54   27.50
  -4  -3   4   14.10    1.20
  -4   3  -4   14.30    1.20
  -4   4  -4   45.10    2.50
  -4  -4   4   44.80    2.70
  -4  -5   4   99.69    5.30
   4  -5   4  109.19    3.60
  -4  -6   4  164.88    6.00
  -4  -6   4  166.28    5.80
  -4  -6   4  177.08    8.20
  -4  -6   4  163.78    5.80
   4  -6   4  168.78    5.80
   4  -6   4  159.38    5.80
   4  -6   4  166.58    5.50
   4  -6   4  166.68    5.40
  -4  -7   4    4.50    0.70
  -4  -7   4    3.10    0.60
   4  -7   4    3.80    0.50
   4  -7   4    4.30    0.60
   4  -7   4    3.30    0.60
  -4  -8   4    7.30    0.70
   4  -8   4    7.80    0.70
   4  -8   4    6.70    0.60
   4  -8   4    7.50    0.70
   4  -9   4    0.40    0.30
   4  -9   4    0.30    0.30
   4  -9   4   -0.30    0.30
   5  -9  -4    3.50    0.40
   5  -9  -4    3.90    0.40
   5  -8  -4   23.20    1.10
   5  -8  -4   23.30    1.20
   5  -8  -4   20.90    1.10
   5  -8  -4   25.50    1.20
   5  -7  -4  101.99    3.50
   5  -7  -4  103.29    3.60
   5  -7  -4  107.49    3.80
   5  -7  -4  105.29    3.80
   5  -7  -4  102.99    3.80
  -5  -6  -4    0.40    0.40
   5  -6  -4   -1.00    0.40
   5  -6  -4   -0.40    0.40
   5  -6  -4    0.20    0.30
   5  -6  -4    0.40    0.30
   5  -6  -4    0.60    0.40
   5  -5  -4   36.90    1.60
   5  -5  -4   36.20    1.80
   5  -5  -4   34.40    1.40
   5  -5  -4   33.20    1.50
   5  -4  -4   68.79    2.90
   5  -4  -4   77.59    2.60
  -5   3   4   16.50    1.40
  -5   2   4   54.19    2.70
  -5  -2  -4   49.20    3.10
  -5   2   4   54.49    2.20
  -5   1   4   -0.50    0.50
  -5   1   4    0.10    0.40
  -5  -1  -4    0.10    0.60
  -5   0   4   67.19    2.60
  -5   0  -4   68.39    3.70
  -5   1  -4    0.60    0.80
  -5  -1   4   -0.20    0.40
  -5  -2   4   51.39    2.10
   5  -4   4   79.39    2.80
  -5  -5   4   35.60    1.70
   5  -5   4   37.60    1.70
   5  -5   4   36.40    1.50
   5  -5   4   38.50    1.60
  -5  -6   4   -0.40    0.50
   5  -6   4   -0.50    0.40
   5  -6   4   -0.10    0.40
   5  -6   4   -0.10    0.40
   5  -6   4    0.10    0.30
  -5  -7   4  102.79    3.80
   5  -7   4   98.39    3.60
   5  -7   4  107.09    3.70
   5  -7   4  103.29    3.80
  -5  -8   4   22.50    1.20
   5  -8   4   25.10    1.10
   5  -8   4   23.70    1.20
   5  -8   4   22.90    1.20
   5  -9   4    3.70    0.40
   5  -9   4    2.80    0.40
   6  -8  -4   14.20    0.80
   6  -8  -4   15.00    0.80
   6  -7  -4   42.10    1.80
   6  -7  -4   42.90    1.70
   6  -7  -4   46.10    1.70
   6  -7  -4   41.30    1.80
   6  -6  -4   73.69    2.70
   6  -6  -4   77.79    2.90
   6  -6  -4   76.09    2.80
   6  -6  -4   76.29    2.70
  -6  -5  -4   69.79    2.80
   6  -5  -4   72.29    2.90
   6  -5  -4   68.09    2.70
   6  -5  -4   67.59    2.50
   6  -5  -4   71.49    2.50
  -6  -4  -4   36.90    1.70
   6  -4  -4   35.40    1.60
   6  -4  -4   35.60    1.50
   6  -4  -4   37.10    1.80
   6  -3  -4   71.89    2.50
  -6   2   4   13.80    1.00
  -6   1   4   22.40    1.30
  -6   0   4   85.69    3.30
  -6  -1   4   22.80    1.30
  -6  -2   4   16.90    1.10
   6  -3   4   79.89    2.80
  -6  -4   4   35.20    1.80
  -6  -4   4   34.70    1.70
   6  -4   4   35.70    1.50
   6  -4   4   34.90    1.60
   6  -4   4   34.80    1.50
  -6  -5   4   71.29    3.10
  -6  -5   4   74.29    2.90
   6  -5   4   73.69    2.80
   6  -5   4   75.79    2.70
   6  -5   4   74.69    2.70
   6  -5   4   72.09    2.80
  -6  -6   4   80.09    3.10
   6  -6   4   78.19    2.80
   6  -6   4   79.39    2.80
   6  -6   4   78.09    3.00
   6  -6   4   80.49    3.00
  -6  -7   4   42.00    1.90
   6  -7   4   41.40    1.80
   6  -7   4   45.40    1.70
   6  -7   4   41.30    1.80
  -6  -8   4   12.40    0.90
   6  -8   4   12.60    0.80
   6  -8   4   15.40    0.80
   6  -8   4   14.10    0.80
   7  -8  -4   58.49    2.10
   7  -7  -4    1.30    0.30
   7  -7  -4    1.60    0.40
   7  -7  -4    0.80    0.30
  -7  -6  -4    7.70    0.70
   7  -6  -4    6.40    0.60
   7  -6  -4    5.70    0.60
   7  -6  -4    6.10    0.60
   7  -6  -4    6.70    0.60
  -7  -5  -4   25.50    1.40
   7  -5  -4   24.40    1.20
   7  -5  -4   23.90    1.10
   7  -5  -4   24.40    1.20
  -7  -4  -4    7.20    0.80
   7  -4  -4    6.40    0.60
   7  -4  -4    7.00    0.70
   7  -4  -4    6.00    0.60
   7  -4  -4    6.10    0.80
  -7  -3  -4  212.58    7.40
   7  -3  -4  221.38    6.90
   7  -3  -4  213.38    7.00
  -7  -2  -4    7.80    0.90
  -7   2   4    5.60    0.80
  -7   2   4    7.50    0.90
  -7  -2  -4    6.10    0.70
   7  -2  -4    6.30    0.60
   7  -2  -4    5.00    0.50
  -7  -1  -4    1.90    0.60
  -7   1   4    1.20    0.60
  -7   1   4    1.20    0.60
  -7   0   4   16.60    1.30
  -7   0   4   20.20    1.30
  -7   0  -4   17.40    1.20
  -7   1  -4    0.70    0.60
  -7  -1   4    1.70    0.70
  -7  -1   4    0.30    0.60
  -7   2  -4    5.70    0.70
  -7  -2   4    7.50    0.80
  -7   2  -4    6.20    0.80
  -7  -2   4    6.90    0.90
  -7  -2   4    7.50    0.90
   7  -2   4    5.70    0.60
  -7  -3   4  222.38    7.60
  -7   3  -4  220.08    7.60
  -7  -3   4  221.98    8.20
   7  -3   4  212.18    7.50
   7  -3   4  226.48    7.20
  -7  -4   4    5.90    0.80
  -7  -4   4    6.40    0.90
   7  -4   4    7.10    0.70
   7  -4   4    6.30    0.60
   7  -4   4    6.60    0.60
  -7  -5   4   25.70    1.40
  -7  -5   4   27.60    1.60
   7  -5   4   25.40    1.30
   7  -5   4   25.60    1.30
   7  -5   4   25.30    1.20
   7  -5   4   23.20    1.20
  -7  -6   4    6.90    0.70
   7  -6   4    8.00    0.70
   7  -6   4    6.50    0.60
   7  -6   4    7.20    0.60
  -7  -7   4    1.80    0.50
   7  -7   4    0.30    0.30
   7  -7   4    1.00    0.30
   7  -7   4    0.50    0.30
   8  -7  -4    3.90    0.40
  -8  -6  -4   16.30    0.90
   8  -6  -4   15.90    0.90
   8  -6  -4   16.30    0.80
   8  -6  -4   16.30    0.80
  -8  -5  -4    4.60    0.70
   8  -5  -4    4.80    0.50
   8  -5  -4    4.10    0.50
   8  -5  -4    4.30    0.50
  -8  -4  -4    0.20    0.50
   8  -4  -4   -0.10    0.30
   8  -4  -4    0.20    0.30
   8  -4  -4   -0.50    0.30
  -8  -3  -4   20.50    1.30
   8  -3  -4   20.60    1.00
   8  -3  -4   20.40    1.00
  -8  -2  -4    0.20    0.60
  -8   2   4    0.00    0.50
  -8  -2  -4    0.30    0.50
   8  -2  -4    0.30    0.30
   8  -2  -4    0.40    0.30
  -8  -1  -4   69.19    2.70
  -8  -1  -4   70.69    2.90
  -8   1   4   65.79    3.00
   8  -1  -4   66.49    2.50
  -8   0   4  182.18    6.50
  -8   0  -4  180.18    6.70
  -8   0  -4  173.48    6.20
  -8   0   4  178.28    6.70
  -8   1  -4   68.89    2.80
  -8  -1   4   70.89    2.80
  -8   1  -4   70.79    3.00
  -8  -1   4   68.59    3.00
  -8  -1   4   71.19    3.10
  -8   2  -4    0.30    0.50
  -8  -2   4   -0.60    0.50
  -8   2  -4    0.90    0.60
  -8  -2   4    0.40    0.60
   8  -2   4    0.10    0.30
  -8  -3   4   22.00    1.30
  -8  -3   4   21.30    1.40
  -8   3  -4   20.90    1.20
   8  -3   4   20.50    1.10
  -8  -4   4   -0.50    0.60
  -8  -4   4    0.20    0.50
   8  -4   4    0.10    0.30
   8  -4   4   -0.10    0.30
   8  -4   4    0.10    0.30
  -8  -5   4    5.10    0.70
  -8  -5   4    4.40    0.70
   8  -5   4    5.10    0.50
   8  -5   4    4.00    0.50
   8  -5   4    5.00    0.50
   8  -5   4    5.40    0.60
  -8  -6   4   18.70    1.10
   8  -6   4   16.40    0.90
   8  -6   4   16.90    0.90
   8  -6   4   16.80    0.90
  -8  -7   4    3.10    0.40
   9  -6  -4    0.20    0.30
  -9  -5  -4    0.10    0.40
   9  -5  -4   -0.10    0.20
   9  -5  -4    0.50    0.30
  -9  -4  -4    0.60    0.40
   9  -4  -4    0.80    0.30
   9  -4  -4    0.70    0.30
  -9  -3  -4    2.50    0.50
   9  -3  -4    3.30    0.40
   9  -3  -4    2.60    0.40
   9  -3  -4    2.70    0.40
  -9   2   4    2.00    0.60
  -9  -2  -4    1.10    0.50
  -9  -2  -4    2.00    0.60
   9  -2  -4    2.10    0.40
  -9  -1  -4   14.70    1.20
  -9   1   4   17.20    1.20
  -9  -1  -4   17.50    1.20
   9  -1  -4   17.60    0.90
  -9   0  -4  118.89    4.60
  -9   0  -4  121.79    4.40
  -9   0   4  117.89    4.70
  -9   1  -4   16.70    1.20
  -9  -1   4   15.70    1.30
  -9  -1   4   16.20    1.10
  -9   1  -4   18.20    1.20
   9  -1   4   16.50    0.90
  -9  -2   4    1.60    0.60
  -9  -2   4    2.60    0.60
  -9   2  -4    1.30    0.50
   9  -2   4    1.80    0.40
  -9  -3   4    2.80    0.70
  -9  -3   4    1.90    0.60
   9  -3   4    3.00    0.40
  -9  -4   4    0.00    0.50
  -9  -4   4    0.70    0.50
   9  -4   4    1.10    0.30
  -9  -5   4   -0.20    0.40
   9  -5   4   -0.10    0.30
 -10  -4  -4    2.80    0.40
  10  -4  -4    3.10    0.40
 -10  -3  -4    1.90    0.40
 -10  -2  -4   17.80    1.10
 -10  -2  -4   20.80    1.10
 -10   1   4    0.60    0.50
 -10  -1  -4    2.00    0.50
 -10  -1  -4    1.00    0.40
  10   1   4    1.00    0.30
 -10   0   4   49.40    2.20
 -10   0  -4   49.40    2.00
  10   0   4   49.90    1.80
 -10   1  -4    0.80    0.40
 -10  -1   4    1.70    0.50
 -10  -1   4    1.60    0.40
  10  -1   4    1.40    0.30
 -10  -2   4   19.70    1.20
 -10  -2   4   19.90    1.00
  10  -2   4   17.00    0.90
 -10  -3   4    1.20    0.40
 -10  -3   4    1.20    0.50
  10  -3   4    1.80    0.30
 -10  -4   4    2.70    0.40
   0 -10  -5    0.60    0.30
   0 -10  -5    0.50    0.40
   0 -10  -5    0.70    0.30
   0  -9  -5    0.20    0.40
   0  -9  -5    0.30    0.40
   0  -9  -5   -0.50    0.40
   0  -9  -5    0.20    0.40
   0  -8  -5    2.50    0.50
   0  -8  -5    2.60    0.50
   0  -8  -5    2.30    0.50
   0  -8  -5    2.60    0.70
   0  -8  -5    4.00    0.60
   0  -8  -5    2.20    0.70
   0  -8  -5    2.90    0.60
   0  -7  -5    0.60    0.40
   0  -7  -5   -0.10    0.40
   0  -7  -5    0.20    0.50
   0  -7  -5    0.20    0.40
   0  -7  -5   -0.60    0.40
   0  -7  -5   -0.10    0.50
   0  -7  -5   -0.30    0.50
   0  -6  -5    1.80    0.50
   0  -6  -5    3.70    0.60
   0  -6  -5    2.60    1.00
   0  -5  -5   -0.10    0.60
   0  -5  -5    0.30    0.40
   0  -5  -5   -0.10    0.30
   0   4   5   79.59    3.30
   0  -4  -5   86.89    4.20
   0  -4  -5   84.19    3.10
   0  -4  -5   87.49    3.30
   0  -3  -5    0.00    0.30
   0  -3  -5   -0.20    0.50
   0   3   5   -0.10    0.20
   0  -3  -5   -0.10    0.30
   0   2   5 9381.06  418.86
   0  -2  -5 9871.61  365.16
   0  -1  -5   -0.40    0.40
   0  -1  -5    0.00    0.20
   0   1   5    0.40    0.40
   0   1   5   -0.20    0.30
   0  -1  -5   -0.50    0.40
   0   0  -5   -1.50    0.20
   0   0  -5   -1.20    0.30
   0   0   5   -1.20    0.30
   0   0  -5   -1.80    0.20
   0   0  -5   -1.60    0.20
   0  -1   5   -0.10    0.30
   0   1  -5   -0.40    0.30
   0  -2   5 9439.96  350.26
   0  -2   5 9468.95  387.06
   0  -2   5 8619.34  391.56
   0   2  -5 9780.92  350.76
   0   2  -5 9999.00  350.86
   0   3  -5   -0.20    0.50
   0   3  -5    0.20    0.30
   0  -3   5    0.00    0.20
   0  -3   5   -0.10    0.40
   0  -3   5    0.00    0.40
   0  -3   5    0.00    0.50
   0   4  -5   86.09    4.10
   0  -4   5   80.19    4.20
   0  -4   5   98.39    3.90
   0   4  -5   88.19    3.70
   0  -4   5   80.19    4.40
   0  -5   5    0.90    0.50
   0   5  -5   -0.20    0.40
   0  -5   5    0.10    0.60
   0  -6   5    3.00    0.90
   0  -7   5    0.10    0.80
   0  -7   5   -0.70    0.40
   0  -7   5    0.50    0.40
   0  -7   5   -0.30    0.40
   0  -8   5    3.70    0.50
   0  -8   5    2.30    0.50
   0  -8   5    3.30    0.50
   0  -8   5    2.50    0.50
   0  -9   5   -0.40    0.40
   0  -9   5    0.00    0.40
   0  -9   5    0.30    0.40
   0  -9   5   -0.30    0.40
   0 -10   5    0.60    0.40
   0 -10   5    0.40    0.30
  -1 -10  -5   22.00    1.10
  -1 -10  -5   21.30    1.00
  -1 -10  -5   20.30    1.00
   1 -10  -5   22.00    1.00
   1 -10  -5   22.10    1.10
   1 -10  -5   22.30    1.00
  -1  -9  -5    0.60    0.50
  -1  -9  -5    1.10    0.40
  -1  -9  -5    0.60    0.40
  -1  -9  -5    0.60    0.40
   1  -9  -5    0.00    0.40
   1  -9  -5    1.10    0.40
   1  -9  -5    1.30    0.40
   1  -9  -5    0.60    0.40
  -1  -8  -5   16.10    1.00
  -1  -8  -5   16.00    1.00
  -1  -8  -5   16.50    1.00
  -1  -8  -5   18.30    1.20
  -1  -8  -5   17.60    1.30
  -1  -8  -5   17.00    1.30
  -1  -8  -5   16.00    1.00
   1  -8  -5   17.60    1.30
   1  -8  -5   16.40    1.10
   1  -8  -5   16.10    1.10
   1  -8  -5   19.60    1.30
   1  -8  -5   19.20    1.10
   1  -8  -5   15.10    1.00
  -1  -7  -5   22.90    1.30
  -1  -7  -5   22.30    1.20
  -1  -7  -5   21.20    1.20
  -1  -7  -5   23.80    1.20
  -1  -7  -5   23.70    1.50
  -1  -7  -5   23.00    1.30
  -1  -7  -5   25.40    1.50
  -1  -7  -5   23.30    1.20
   1  -7  -5   22.80    1.40
   1  -7  -5   23.40    1.40
   1  -7  -5   22.70    1.30
   1  -7  -5   20.50    1.20
   1  -7  -5   20.40    1.10
   1  -7  -5   23.00    1.20
  -1  -6  -5    3.90    0.60
  -1  -6  -5    4.20    0.50
  -1  -6  -5    4.10    0.70
  -1  -6  -5    3.80    1.10
   1  -6  -5    3.60    0.60
   1  -6  -5    3.70    0.60
  -1   5   5   38.80    1.80
  -1  -5  -5   38.60    1.70
  -1  -5  -5   41.50    1.80
  -1  -5  -5   37.00    2.50
   1  -5  -5   41.10    1.70
   1  -5  -5   37.50    2.50
   1  -5  -5   42.50    1.80
  -1  -4  -5   51.59    2.10
  -1  -4  -5   55.89    3.00
  -1  -4  -5   53.39    2.20
  -1   4   5   56.09    2.30
   1  -4  -5   54.29    2.10
   1  -4  -5   49.50    2.90
   1  -4  -5   52.79    2.20
  -1  -3  -5   49.50    2.00
  -1  -3  -5   43.20    2.60
  -1  -3  -5   51.49    2.60
  -1   3   5   50.29    2.10
  -1  -3  -5   51.29    1.90
   1  -3  -5   53.29    2.00
   1  -3  -5   51.69    1.90
  -1   2   5   69.99    3.10
  -1  -2  -5   73.69    3.40
  -1  -2  -5   71.19    3.20
  -1  -2  -5   79.09    3.70
  -1   2   5   71.89    2.90
  -1   2   5   72.19    2.90
  -1   2   5   72.99    3.60
   1  -2  -5   71.69    2.90
   1   2   5   68.69    3.70
   1   2   5   71.89    2.80
  -1   1   5 2296.77   84.89
  -1  -1  -5 2170.08   83.49
  -1   1   5 2189.08   97.99
  -1  -1  -5 2322.97   98.19
  -1  -1  -5 2124.19   85.59
  -1   1   5 2342.97   83.79
  -1   1   5 2362.26   83.39
   1  -1  -5 2199.98   83.59
   1   1   5 2313.47   98.19
  -1   0   5    0.20    0.30
  -1   0   5    0.00    0.40
  -1   0   5   -0.10    0.40
  -1   0  -5   -0.30    0.30
  -1   0  -5    0.10    0.30
  -1   0   5    0.00    0.20
   1   0  -5    0.20    0.30
   1   0  -5    0.20    0.40
  -1  -1   5 2307.07   83.99
  -1  -1   5 2157.28   85.19
  -1  -1   5 2077.99   92.49
  -1   1  -5 2296.77   83.89
   1   1  -5 2457.15   83.89
   1   1  -5 2296.47   98.69
  -1  -2   5   74.59    3.70
  -1  -2   5   75.89    3.20
  -1  -2   5   82.29    3.60
  -1  -2   5   73.39    3.10
  -1   2  -5   72.39    3.10
   1   2  -5   82.79    3.40
   1   2  -5   75.09    3.70
  -1   3  -5   49.00    2.30
  -1  -3   5   49.70    2.60
  -1  -3   5   54.59    3.00
  -1  -3   5   52.49    2.40
   1   3  -5   55.49    2.70
   1  -3   5   48.50    2.70
   1  -3   5   54.29    2.40
   1  -3   5   47.50    2.50
  -1  -4   5   51.99    2.00
  -1  -4   5   51.89    2.80
  -1  -4   5   51.89    3.20
  -1   4  -5   55.79    2.50
  -1  -4   5   53.69    2.60
   1   4  -5   52.99    2.90
   1  -4   5   55.09    2.60
   1  -4   5   51.19    2.80
  -1   5  -5   45.30    2.20
  -1  -5   5   42.90    2.50
  -1  -5   5   43.50    2.30
  -1  -5   5   39.10    1.70
   1  -5   5   41.80    2.20
   1  -5   5   42.10    2.50
  -1  -6   5    4.00    1.00
  -1  -6   5    3.60    0.50
   1  -6   5    4.10    0.50
   1  -6   5    4.90    1.00
  -1  -7   5   19.30    1.20
  -1  -7   5   23.30    1.20
  -1  -7   5   23.80    1.20
  -1  -7   5   20.50    1.20
  -1  -7   5   24.30    2.20
  -1  -7   5   23.00    1.20
   1  -7   5   24.60    1.20
   1  -7   5   21.60    1.20
   1  -7   5   23.20    1.20
   1  -7   5   19.00    1.90
   1  -7   5   21.90    1.10
  -1  -8   5   17.00    1.10
  -1  -8   5   17.70    1.00
  -1  -8   5   17.40    1.10
   1  -8   5   17.10    1.10
   1  -8   5   16.90    1.10
   1  -8   5   17.40    1.10
   1  -8   5   18.20    1.00
  -1  -9   5    0.60    0.40
  -1  -9   5    1.60    0.50
  -1  -9   5    0.80    0.40
   1  -9   5    0.50    0.40
   1  -9   5    0.00    0.40
   1  -9   5    0.50    0.40
   1  -9   5    0.80    0.40
  -1 -10   5   21.70    1.00
   1 -10   5   22.40    1.00
   1 -10   5   20.10    1.00
  -2 -10  -5    2.20    0.40
   2 -10  -5    3.30    0.40
   2 -10  -5    3.10    0.40
   2 -10  -5    2.20    0.40
  -2  -9  -5   -0.30    0.40
  -2  -9  -5   -0.10    0.40
  -2  -9  -5    0.50    0.40
   2  -9  -5   -0.10    0.40
   2  -9  -5   -0.10    0.30
   2  -9  -5    0.70    0.40
   2  -9  -5    0.40    0.40
  -2  -8  -5   11.60    0.90
  -2  -8  -5   11.30    0.90
  -2  -8  -5   11.20    1.00
  -2  -8  -5   11.70    0.90
  -2  -8  -5   10.80    0.90
   2  -8  -5   12.50    0.90
   2  -8  -5   11.20    0.90
   2  -8  -5   11.10    0.90
   2  -8  -5    9.90    0.80
  -2  -7  -5    0.50    0.40
  -2  -7  -5    0.60    0.50
  -2  -7  -5    0.50    0.40
  -2  -7  -5    0.40    0.40
  -2  -7  -5    0.60    0.40
  -2  -7  -5    1.00    0.40
  -2  -7  -5    1.80    0.60
  -2  -7  -5    0.50    0.60
   2  -7  -5    1.30    0.50
   2  -7  -5    1.00    0.40
   2  -7  -5    0.60    0.40
   2  -7  -5    0.60    0.50
   2  -7  -5    1.10    0.60
   2  -7  -5    0.20    0.40
  -2  -6  -5   35.90    1.40
  -2  -6  -5   34.40    1.70
  -2  -6  -5   32.80    2.60
  -2  -6  -5   31.00    1.70
   2  -6  -5   32.10    1.40
   2  -6  -5   34.40    1.70
   2  -6  -5   35.50    1.70
  -2  -5  -5    5.70    0.60
  -2   5   5    3.10    0.60
  -2  -5  -5    3.20    0.60
  -2  -5  -5    3.90    0.90
   2  -5  -5    3.10    0.50
   2  -5  -5    3.20    0.50
  -2  -4  -5  340.27   11.90
  -2  -4  -5  362.76   14.40
  -2   4   5  342.77   13.50
  -2  -4  -5  352.26   12.60
  -2  -4  -5  365.26   15.40
   2  -4  -5  353.96   11.90
   2  -4  -5  361.96   12.60
  -2  -3  -5   57.19    2.90
  -2  -3  -5   51.49    2.90
  -2   3   5   48.40    2.40
  -2  -3  -5   56.79    2.10
  -2  -3  -5   56.89    2.20
   2  -3  -5   58.79    2.20
   2  -3  -5   57.29    2.10
  -2  -2  -5   98.59    4.50
  -2  -2  -5  100.49    5.00
  -2   2   5   96.99    4.00
  -2  -2  -5   97.69    4.40
   2   2   5   97.89    3.90
   2  -2  -5  102.39    4.10
  -2   1   5 1588.24   59.19
  -2  -1  -5 1539.65   59.69
  -2   1   5 1597.24   63.89
  -2  -1  -5 1666.13   68.49
  -2  -1  -5 1503.95   57.99
  -2   1   5 1559.94   58.09
   2   1   5 1477.75   57.99
   2  -1  -5 1636.34   58.19
   2  -1  -5 1539.05   59.09
  -2   0   5    0.00    0.20
  -2   0  -5    0.20    0.30
  -2   0  -5    0.00    0.40
  -2   0   5   -0.10    0.30
  -2   0   5   -0.20    0.30
  -2   0   5    0.20    0.40
  -2   0   5    0.50    0.50
   2   0   5   -0.20    0.30
   2   0  -5   -0.10    0.30
   2   0  -5    0.20    0.40
  -2  -1   5 1526.15   59.29
  -2  -1   5 1480.05   57.99
  -2   1  -5 1644.94   58.09
  -2  -1   5 1490.25   64.09
  -2  -1   5 1584.84   58.99
  -2  -1   5 1571.14   67.99
   2   1  -5 1604.44   50.29
   2   1  -5 1610.74   58.09
  -2   2  -5  101.09    4.20
  -2  -2   5  110.29    5.00
  -2  -2   5  106.39    4.70
  -2  -2   5   98.29    4.30
  -2  -2   5  109.99    4.20
   2   2  -5  101.49    4.40
   2   2  -5   94.79    4.90
  -2   3  -5   53.39    2.60
  -2  -3   5   53.29    3.30
  -2  -3   5   59.29    2.70
  -2  -3   5   55.09    2.20
  -2  -3   5   58.49    3.00
   2   3  -5   60.89    3.00
   2  -3   5   62.79    2.70
  -2   4  -5  360.96   13.60
  -2  -4   5  347.17   11.90
  -2  -4   5  353.96   15.60
  -2  -4   5  359.26   15.30
  -2  -4   5  356.26   14.50
   2  -4   5  339.77   14.40
  -2   5  -5    2.80    0.60
  -2  -5   5    3.10    0.90
  -2  -5   5    3.40    0.70
  -2  -5   5    3.30    0.50
  -2  -6   5   37.10    1.70
  -2  -6   5   33.60    2.50
   2  -6   5   35.30    1.50
  -2  -7   5    0.60    0.50
  -2  -7   5    0.40    0.80
  -2  -7   5    1.00    0.50
  -2  -7   5    1.50    0.50
  -2  -7   5    0.50    0.40
  -2  -7   5    0.00    0.40
   2  -7   5    0.40    0.50
   2  -7   5    0.30    0.50
   2  -7   5   -0.10    0.40
  -2  -8   5   13.50    1.00
  -2  -8   5   10.50    0.90
  -2  -8   5   10.90    0.90
   2  -8   5   11.50    0.90
   2  -8   5   11.80    1.00
   2  -8   5   13.20    0.90
  -2  -9   5   -0.20    0.40
  -2  -9   5    0.50    0.40
   2  -9   5    0.10    0.30
   2  -9   5    0.40    0.40
   2  -9   5   -0.40    0.40
   2 -10   5    2.50    0.40
   2 -10   5    2.70    0.40
   3 -10  -5    1.40    0.30
  -3  -9  -5    7.30    0.70
  -3  -9  -5    6.00    0.60
   3  -9  -5    7.30    0.70
   3  -9  -5    6.00    0.60
   3  -9  -5    8.60    0.60
   3  -9  -5    8.00    0.70
  -3  -8  -5   33.20    1.50
  -3  -8  -5   32.80    1.50
  -3  -8  -5   32.60    1.60
   3  -8  -5   31.80    1.50
   3  -8  -5   31.20    1.50
   3  -8  -5   32.90    1.40
   3  -8  -5   35.10    1.60
  -3  -7  -5    1.70    0.50
  -3  -7  -5    1.70    0.50
  -3  -7  -5    1.20    0.60
  -3  -7  -5    1.60    0.60
  -3  -7  -5    1.30    0.50
  -3  -7  -5    1.90    0.60
  -3  -7  -5    1.70    0.50
  -3  -7  -5    1.60    0.50
   3  -7  -5    1.20    0.50
   3  -7  -5    2.00    0.50
   3  -7  -5    0.90    0.50
   3  -7  -5    1.80    0.60
   3  -7  -5    1.40    0.40
  -3  -6  -5    2.40    0.50
  -3  -6  -5    3.70    0.50
  -3  -6  -5    2.80    0.60
  -3  -6  -5    3.20    1.20
  -3  -6  -5    3.00    0.50
  -3  -6  -5    5.00    0.80
   3  -6  -5    3.70    0.50
   3  -6  -5    2.80    0.60
   3  -6  -5    4.60    0.60
  -3   5   5    0.80    0.40
  -3  -5  -5    0.60    0.40
  -3  -5  -5    0.30    0.70
  -3  -5  -5    1.10    0.50
   3  -5  -5    0.90    0.50
  -3  -4  -5   44.10    1.90
  -3  -4  -5   41.80    2.80
  -3   4   5   52.09    2.30
  -3  -4  -5   45.40    2.00
  -3  -4  -5   44.40    2.70
   3  -4  -5   47.30    2.00
   3  -4  -5   45.20    1.90
  -3   3   5   94.09    3.80
  -3  -3  -5   86.59    4.30
  -3  -3  -5   89.29    4.30
  -3  -3  -5   86.39    3.30
  -3  -3  -5   84.59    3.20
   3  -3  -5   87.29    3.20
   3  -3  -5   85.49    3.30
  -3  -2  -5  350.56   13.90
  -3  -2  -5  354.76   11.60
  -3   2   5  335.47   13.30
   3  -2  -5  347.67   13.40
  -3  -1  -5   11.50    1.20
  -3   1   5   10.40    0.90
  -3   1   5   11.30    1.10
   3  -1  -5   12.30    1.10
   3   1   5   11.40    0.90
  -3   0   5    0.10    0.40
  -3   0   5    1.00    0.40
  -3   0   5    0.10    0.30
  -3   0   5    0.30    0.40
  -3   0   5   -0.20    0.40
  -3   0  -5    0.00    0.50
   3   0  -5   -0.20    0.40
   3   0   5   -0.10    0.30
  -3  -1   5   11.80    1.00
  -3  -1   5    9.70    1.20
  -3  -1   5   12.40    0.90
  -3  -1   5   10.70    0.90
  -3   1  -5   11.60    0.90
  -3  -1   5   12.60    1.10
   3  -1   5   13.10    1.10
   3   1  -5   12.30    1.20
   3   1  -5   11.60    0.80
  -3  -2   5  371.26   13.50
  -3  -2   5  355.66   15.10
  -3   2  -5  340.67   13.40
  -3  -2   5  349.57   14.80
  -3  -2   5  334.27   13.70
  -3  -2   5  344.47   14.20
   3   2  -5  340.77   11.50
   3   2  -5  354.16   13.60
  -3  -3   5   86.89    4.10
  -3  -3   5   88.39    4.20
  -3   3  -5   85.09    3.80
  -3  -3   5   94.29    4.90
  -3   4  -5   50.09    2.50
  -3  -4   5   48.50    2.80
  -3  -5   5    0.20    0.70
  -3   5  -5    0.30    0.50
  -3  -6   5    3.20    0.50
  -3  -6   5    3.90    0.50
  -3  -6   5    2.60    1.00
   3  -6   5    3.50    0.50
  -3  -7   5    1.30    0.50
  -3  -7   5    1.00    0.50
  -3  -7   5    1.80    0.50
  -3  -7   5    2.10    0.50
   3  -7   5    1.80    0.40
   3  -7   5    1.20    0.50
   3  -7   5    1.20    0.50
  -3  -8   5   31.00    1.50
  -3  -8   5   33.70    1.60
   3  -8   5   33.50    1.50
   3  -8   5   33.00    1.60
   3  -8   5   31.90    1.40
  -3  -9   5    6.00    0.60
   3  -9   5    7.50    0.70
   3  -9   5    7.40    0.60
   3  -9   5    7.00    0.60
   4  -9  -5   10.20    0.70
   4  -9  -5   11.00    0.70
   4  -9  -5   10.90    0.70
   4  -8  -5   61.49    2.50
   4  -8  -5   62.19    2.40
   4  -8  -5   66.09    2.30
   4  -8  -5   62.29    2.40
  -4  -7  -5   10.70    1.00
  -4  -7  -5   10.70    1.00
  -4  -7  -5   12.60    0.90
   4  -7  -5   13.80    1.00
   4  -7  -5   10.40    0.90
   4  -7  -5   13.50    0.80
   4  -7  -5   14.10    1.00
   4  -7  -5   11.70    1.10
  -4  -6  -5   25.00    1.30
  -4  -6  -5   29.70    1.60
  -4  -6  -5   23.70    1.30
  -4  -6  -5   26.40    1.40
  -4  -6  -5   25.20    1.50
  -4  -6  -5   25.80    1.30
  -4  -6  -5   24.00    1.30
   4  -6  -5   25.90    1.30
   4  -6  -5   26.40    1.20
   4  -6  -5   24.60    1.50
   4  -6  -5   26.00    1.20
   4  -6  -5   24.10    1.30
   4  -6  -5   26.30    1.30
  -4  -5  -5  143.19    5.10
  -4  -5  -5  130.99    6.90
   4  -5  -5  139.99    4.50
   4  -5  -5  134.19    5.10
  -4   4   5   81.59    3.70
  -4  -4  -5   77.19    3.10
   4  -4  -5   78.99    3.10
  -4   3   5   31.90    1.80
  -4  -3  -5   30.40    2.30
  -4   2   5  122.69    4.30
  -4  -2  -5  119.69    5.60
  -4   2   5  124.29    5.20
  -4   1   5  563.64   22.10
  -4   1   5  574.94   22.70
  -4  -1  -5  619.64   23.00
   4  -1  -5  566.34   22.20
   4   1   5  587.24   22.10
  -4   0  -5    0.30    0.60
  -4   0   5    0.70    0.60
   4   0  -5   -0.20    0.50
   4   0   5   -0.40    0.40
  -4  -1   5  604.44   25.50
  -4  -1   5  607.54   23.40
  -4  -1   5  603.04   19.90
  -4   2  -5  121.39    5.30
  -4  -2   5  127.09    5.30
  -4  -2   5  128.49    4.50
  -4  -2   5  132.79    6.40
  -4   3  -5   32.10    1.90
  -4  -3   5   29.70    1.90
  -4  -4   5   80.19    4.20
  -4   4  -5   83.49    3.90
  -4  -5   5  144.89    7.10
   4  -5   5  149.19    4.90
  -4  -6   5   27.10    1.40
  -4  -6   5   26.10    2.30
  -4  -6   5   25.90    1.40
  -4  -6   5   26.90    1.40
   4  -6   5   26.70    1.40
   4  -6   5   26.90    1.30
   4  -6   5   28.60    1.40
  -4  -7   5   11.30    1.00
  -4  -7   5   11.10    1.00
   4  -7   5   10.60    0.90
   4  -7   5   10.60    0.90
   4  -7   5   13.40    1.00
  -4  -8   5   66.19    2.50
   4  -8   5   61.59    2.30
   4  -8   5   65.09    2.50
   4  -8   5   62.39    2.50
   4  -9   5   10.10    0.70
   4  -9   5   11.40    0.70
   4  -9   5   10.30    0.70
   5  -9  -5    7.40    0.60
   5  -9  -5    8.00    0.60
   5  -8  -5    6.60    0.60
   5  -8  -5    8.30    0.70
   5  -8  -5    7.20    0.60
   5  -7  -5    6.90    0.70
   5  -7  -5    7.90    0.70
   5  -7  -5    8.30    0.70
   5  -7  -5    8.50    0.80
   5  -7  -5    7.90    0.70
  -5  -6  -5   25.40    1.20
   5  -6  -5   23.40    1.10
   5  -6  -5   23.40    1.20
   5  -6  -5   22.70    1.10
   5  -6  -5   24.90    1.50
   5  -6  -5   22.60    1.20
   5  -5  -5   13.80    1.10
   5  -5  -5   13.50    0.80
   5  -5  -5   13.80    0.90
   5  -5  -5   12.10    0.80
   5  -4  -5   49.70    1.80
   5  -4  -5   47.50    2.20
  -5   3   5   17.10    1.40
  -5   2   5    0.20    0.40
  -5   2   5    1.10    0.60
  -5  -2  -5    0.40    0.70
  -5  -1  -5    0.20    0.70
  -5   1   5   -0.20    0.60
  -5   1   5    0.00    0.40
  -5   0   5   -0.30    0.40
  -5   0  -5    0.90    0.70
  -5  -1   5    0.20    0.40
  -5   1  -5    0.20    0.70
  -5  -2   5    0.80    0.40
   5  -4   5   50.69    1.90
  -5  -5   5   13.50    1.00
   5  -5   5   14.50    0.90
   5  -5   5   14.30    0.90
   5  -5   5   12.90    0.90
  -5  -6   5   23.20    1.30
  -5  -6   5   25.10    1.40
   5  -6   5   21.90    1.30
   5  -6   5   24.00    1.10
   5  -6   5   23.40    1.20
   5  -6   5   24.20    1.20
  -5  -7   5    8.90    0.80
   5  -7   5    7.90    0.70
   5  -7   5    9.20    0.80
   5  -7   5    6.50    0.60
  -5  -8   5    7.80    0.70
   5  -8   5    7.80    0.70
   5  -8   5    8.10    0.60
   5  -8   5    7.50    0.70
   5  -9   5    8.80    0.60
   5  -9   5    8.50    0.60
   6  -8  -5    9.00    0.60
   6  -8  -5    8.60    0.70
   6  -7  -5   25.00    1.20
   6  -7  -5   24.70    1.10
   6  -7  -5   26.40    1.30
   6  -6  -5   45.70    1.80
   6  -6  -5   42.70    1.70
   6  -6  -5   43.10    1.70
   6  -6  -5   43.10    1.90
  -6  -5  -5   89.59    3.40
   6  -5  -5   92.49    3.20
   6  -5  -5   92.59    3.60
   6  -5  -5   87.59    3.20
   6  -5  -5   92.29    3.30
  -6  -4  -5  145.99    5.20
   6  -4  -5  140.79    4.90
   6  -4  -5  156.48    5.50
   6  -4  -5  143.69    5.10
   6  -4  -5  149.88    4.80
   6  -3  -5    2.00    0.40
  -6   2   5   21.10    1.30
  -6   1   5   79.19    3.10
  -6   0   5    0.80    0.50
  -6  -1   5   75.99    3.00
  -6  -2   5   18.90    1.20
   6  -2   5   20.90    1.00
  -6  -3   5    1.80    0.60
   6  -3   5    2.00    0.40
  -6  -4   5  145.59    5.10
  -6  -4   5  145.39    5.50
   6  -4   5  144.49    4.80
   6  -4   5  142.29    4.70
   6  -4   5  143.19    5.10
  -6  -5   5   92.09    3.80
  -6  -5   5   94.69    3.60
   6  -5   5   92.99    3.50
   6  -5   5   96.49    3.30
   6  -5   5   97.09    3.30
   6  -5   5   90.19    3.50
  -6  -6   5   48.40    2.00
   6  -6   5   44.50    1.90
   6  -6   5   40.90    1.80
   6  -6   5   48.30    1.90
  -6  -7   5   26.90    1.40
   6  -7   5   25.50    1.30
   6  -7   5   28.30    1.30
   6  -7   5   27.60    1.30
  -6  -8   5    8.00    0.70
   6  -8   5   10.10    0.60
   6  -8   5    8.10    0.60
   6  -8   5    8.20    0.70
   7  -8  -5    1.60    0.30
   7  -7  -5   19.40    1.00
   7  -7  -5   18.70    0.90
   7  -7  -5   17.90    1.00
   7  -6  -5    1.70    0.40
   7  -6  -5    1.60    0.40
   7  -6  -5    1.80    0.40
  -7  -5  -5   27.20    1.40
   7  -5  -5   26.20    1.20
   7  -5  -5   25.50    1.30
  -7  -4  -5   12.80    1.00
   7  -4  -5   11.90    0.90
   7  -4  -5   12.80    1.10
   7  -4  -5   13.10    0.80
   7  -4  -5   11.60    0.80
  -7  -3  -5   23.40    1.30
   7  -3  -5   24.00    1.40
   7  -3  -5   24.00    1.10
   7  -3  -5   23.50    1.10
  -7   2   5  101.89    4.00
  -7  -2  -5  101.69    3.80
  -7  -2  -5  101.29    4.00
  -7   2   5   95.69    3.90
   7  -2  -5  103.19    3.40
   7  -2  -5  100.69    3.50
  -7   1   5   15.10    1.20
  -7   1   5   14.10    1.20
  -7  -1  -5   16.80    1.30
  -7  -1  -5   18.70    1.30
  -7   0  -5    0.00    0.50
  -7   0   5   -0.20    0.60
  -7   0   5    0.70    0.60
  -7   1  -5   16.80    1.20
  -7  -1   5   19.70    1.30
  -7  -1   5   14.50    1.20
  -7   2  -5  103.89    3.90
  -7  -2   5  102.49    4.10
  -7  -2   5  105.09    4.20
  -7  -2   5  101.59    3.90
  -7   2  -5  109.79    4.20
   7  -2   5  106.39    3.60
  -7  -3   5   24.50    1.60
  -7   3  -5   22.90    1.30
  -7  -3   5   25.50    1.40
   7  -3   5   24.50    1.20
   7  -3   5   25.40    1.20
  -7  -4   5   12.00    1.20
  -7  -4   5   13.60    1.10
   7  -4   5   12.00    0.90
   7  -4   5   13.40    0.90
   7  -4   5   12.20    0.80
  -7  -5   5   26.80    1.60
  -7  -5   5   29.10    1.50
   7  -5   5   25.90    1.30
   7  -5   5   25.20    1.20
   7  -5   5   28.30    1.30
  -7  -6   5    1.10    0.50
   7  -6   5    2.40    0.40
   7  -6   5    2.20    0.40
   7  -6   5    1.80    0.50
  -7  -7   5   18.90    1.10
   7  -7   5   18.70    0.90
   7  -7   5   18.90    1.00
   8  -7  -5   24.50    1.00
   8  -6  -5    0.40    0.30
   8  -6  -5   -0.20    0.30
   8  -6  -5    0.10    0.30
  -8  -5  -5   20.80    1.20
   8  -5  -5   18.70    1.00
   8  -5  -5   19.00    1.00
   8  -5  -5   19.60    1.00
  -8  -4  -5    9.50    0.90
   8  -4  -5    9.00    0.70
   8  -4  -5    8.70    0.80
  -8  -3  -5   -0.10    0.50
   8  -3  -5   -0.10    0.30
  -8  -2  -5    0.30    0.50
  -8  -2  -5    0.30    0.60
  -8   2   5    0.40    0.60
   8  -2  -5    0.10    0.30
  -8  -1  -5  102.19    4.10
  -8   1   5  109.19    4.10
  -8   1   5  105.49    4.20
  -8  -1  -5  104.19    3.90
   8  -1  -5  101.89    3.60
  -8   0   5    0.70    0.60
  -8   0  -5    0.20    0.60
  -8   0   5   -0.50    0.60
  -8   0  -5   -0.50    0.50
  -8   1  -5  103.09    3.90
  -8  -1   5  109.59    4.20
  -8  -1   5  108.09    4.30
  -8  -1   5  101.49    3.90
  -8   1  -5  110.19    4.20
  -8  -2   5    0.20    0.60
  -8  -2   5    0.10    0.60
  -8   2  -5    1.70    0.60
  -8  -2   5    0.10    0.50
   8  -2   5    0.50    0.40
  -8  -3   5    0.30    0.60
  -8  -3   5    0.30    0.50
   8  -3   5   -0.30    0.30
   8  -3   5   -0.30    0.30
  -8  -4   5    9.80    1.00
  -8  -4   5   10.80    0.90
   8  -4   5   10.00    0.80
   8  -4   5    9.80    0.80
  -8  -5   5   19.80    1.30
  -8  -5   5   18.90    1.20
   8  -5   5   19.70    1.00
   8  -5   5   21.00    1.10
  -8  -6   5   -0.20    0.40
   8  -6   5    0.40    0.30
   8  -6   5    0.20    0.30
  -8  -7   5   23.40    1.10
   9  -6  -5    1.40    0.30
  -9  -5  -5   17.10    0.90
   9  -5  -5   17.10    0.80
   9  -5  -5   17.20    0.80
   9  -5  -5   18.00    0.90
  -9  -4  -5    0.30    0.40
   9  -4  -5   -0.10    0.30
   9  -4  -5    0.70    0.30
  -9  -3  -5   22.50    1.20
   9  -3  -5   20.40    1.10
   9  -3  -5   20.60    1.00
  -9  -2  -5    3.40    0.70
  -9  -2  -5    4.10    0.70
  -9   2   5    4.50    0.70
   9  -2  -5    4.30    0.50
  -9  -1  -5   40.10    1.90
  -9  -1  -5   36.80    1.80
  -9   1   5   35.40    1.80
  -9   0   5    0.70    0.60
  -9   0  -5    0.40    0.50
  -9   0  -5   -0.30    0.50
  -9   1  -5   38.20    1.80
  -9  -1   5   38.10    1.70
  -9   1  -5   38.10    1.90
  -9  -1   5   38.30    1.90
   9  -1   5   37.50    1.60
  -9   2  -5    4.60    0.60
  -9  -2   5    4.40    0.80
  -9  -2   5    3.70    0.60
   9  -2   5    3.90    0.50
  -9  -3   5   21.00    1.30
  -9  -3   5   25.80    1.50
   9  -3   5   24.90    1.10
  -9  -4   5   -0.10    0.50
  -9  -4   5   -0.80    0.40
   9  -4   5    0.30    0.30
  -9  -5   5   18.20    1.00
   9  -5   5   16.20    0.80
  10  -4  -5    1.50    0.30
 -10  -3  -5   19.80    1.00
 -10  -2  -5    2.50    0.50
 -10  -2  -5    2.40    0.50
  10  -2  -5    2.40    0.40
 -10  -1  -5    2.40    0.50
 -10   1   5    3.50    0.60
  10   1   5    2.80    0.40
 -10   0  -5   -0.10    0.40
 -10   0   5    0.50    0.50
  10   0   5    0.10    0.30
 -10  -1   5    3.40    0.60
 -10   1  -5    2.70    0.50
  10  -1   5    2.90    0.40
 -10  -2   5    2.90    0.50
 -10  -2   5    2.50    0.60
  10  -2   5    1.90    0.30
 -10  -3   5   21.10    1.10
 -10  -3   5   20.20    1.00
   0 -10  -6   15.60    0.90
   0 -10  -6   16.40    0.90
   0 -10  -6   15.60    0.80
   0  -9  -6    0.10    0.40
   0  -9  -6   -0.20    0.30
   0  -9  -6   -0.10    0.40
   0  -9  -6    0.10    0.40
   0  -8  -6  255.17    9.40
   0  -8  -6  250.37    8.40
   0  -8  -6  256.97    8.90
   0  -8  -6  250.47    8.60
   0  -8  -6  254.67    8.60
   0  -8  -6  241.58    8.00
   0  -8  -6  245.38    8.40
   0  -7  -6    0.00    0.40
   0  -7  -6    0.10    0.50
   0  -7  -6   -0.30    0.40
   0  -7  -6    0.30    0.40
   0  -7  -6    0.00    0.40
   0  -7  -6   -0.10    0.40
   0  -7  -6    0.30    0.40
   0  -7  -6    0.40    0.50
   0  -6  -6   63.89    2.60
   0  -6  -6   61.09    2.70
   0  -5  -6   -0.60    0.70
   0  -5  -6    0.30    0.40
   0  -5  -6   -0.20    0.30
   0   4   6   12.80    0.70
   0  -4  -6   13.90    0.80
   0  -4  -6   12.70    1.30
   0  -4  -6   13.30    0.80
   0   3   6   -0.70    0.20
   0  -3  -6   -0.50    0.30
   0  -3  -6    0.70    0.60
   0  -3  -6   -0.80    0.30
   0   2   6 1991.70   73.29
   0   2   6 1937.81   85.99
   0  -2  -6 1988.30   74.89
   0   1   6    0.20    0.30
   0   1   6    0.20    0.40
   0  -1  -6   -0.10    0.40
   0  -1  -6   -0.40    0.30
   0  -1  -6   -0.20    0.20
   0   0  -6 2747.72  110.99
   0   0   6 3086.39  108.49
   0   0  -6 2882.81   93.89
   0   0  -6 3025.30  108.79
   0   0  -6 2870.21  127.19
   0   1  -6   -0.20    0.50
   0  -1   6    0.30    0.40
   0  -2   6 2007.90   82.49
   0   2  -6 2025.40   73.79
   0  -2   6 1911.91   73.79
   0  -2   6 2019.00   81.49
   0  -3   6   -0.80    0.30
   0  -3   6   -0.60    0.50
   0   3  -6    0.00    0.60
   0   3  -6   -0.10    0.30
   0  -3   6   -0.80    0.30
   0  -3   6   -0.60    0.40
   0  -4   6   15.60    1.30
   0   4  -6   14.40    1.10
   0  -4   6   13.90    1.10
   0  -4   6   12.20    1.50
   0  -5   6    0.60    0.50
   0  -5   6    0.00    0.50
   0  -6   6   67.39    2.40
   0  -6   6   63.79    3.70
   0  -7   6   -0.40    0.40
   0  -7   6   -0.70    0.40
   0  -7   6    0.30    0.80
   0  -7   6    0.00    0.40
   0  -7   6    0.10    0.40
   0  -8   6  250.17    8.50
   0  -8   6  253.67    8.40
   0  -8   6  250.67    8.10
   0  -9   6    0.00    0.30
   0  -9   6    0.40    0.40
   0  -9   6    0.10    0.40
   0 -10   6   17.20    0.90
  -1 -10  -6   57.49    2.20
  -1 -10  -6   55.49    2.10
  -1 -10  -6   58.79    2.10
   1 -10  -6   58.99    2.20
   1 -10  -6   58.59    2.10
   1 -10  -6   58.39    2.10
  -1  -9  -6   27.00    1.20
  -1  -9  -6   24.70    1.30
  -1  -9  -6   25.20    1.20
  -1  -9  -6   24.90    1.20
   1  -9  -6   23.40    1.20
   1  -9  -6   25.60    1.20
   1  -9  -6   27.00    1.30
   1  -9  -6   23.60    1.30
  -1  -8  -6   12.80    1.20
  -1  -8  -6   15.00    1.10
  -1  -8  -6   13.20    1.00
  -1  -8  -6   13.60    1.00
  -1  -8  -6   14.00    1.00
  -1  -8  -6   14.00    1.00
  -1  -8  -6   14.70    1.20
   1  -8  -6   13.70    1.20
   1  -8  -6   17.50    1.30
   1  -8  -6   13.90    1.10
   1  -8  -6   14.80    1.00
   1  -8  -6   13.30    0.90
   1  -8  -6   14.10    1.00
  -1  -7  -6   60.79    2.40
  -1  -7  -6   56.39    2.60
  -1  -7  -6   58.99    2.40
  -1  -7  -6   55.49    2.30
  -1  -7  -6   56.09    2.30
  -1  -7  -6   62.69    2.70
  -1  -7  -6   59.89    2.30
  -1  -7  -6   58.59    2.20
   1  -7  -6   55.69    2.30
   1  -7  -6   58.69    2.20
   1  -7  -6   58.49    2.40
   1  -7  -6   62.59    2.60
   1  -7  -6   57.09    2.30
   1  -7  -6   55.39    2.70
  -1  -6  -6   42.70    2.00
  -1  -6  -6   44.20    3.00
  -1  -6  -6   41.50    1.70
  -1  -6  -6   45.80    2.00
   1  -6  -6   42.00    2.00
   1  -6  -6   42.50    2.00
  -1  -5  -6   18.50    1.10
  -1   5   6   21.20    1.10
  -1  -5  -6   17.90    1.80
  -1  -5  -6   20.40    1.10
   1  -5  -6   20.90    1.10
   1  -5  -6   21.20    1.20
  -1  -4  -6   46.80    2.70
  -1   4   6   45.10    2.00
  -1  -4  -6   46.10    2.00
  -1  -4  -6   48.60    2.70
  -1  -4  -6   46.70    1.90
   1  -4  -6   45.80    2.00
   1  -4  -6   45.40    1.90
  -1   3   6  137.29    5.50
  -1  -3  -6  137.59    6.00
  -1  -3  -6  142.59    5.20
  -1  -3  -6  142.29    4.90
  -1  -3  -6  150.08    6.50
   1  -3  -6  145.59    4.90
   1   3   6  141.29    5.40
   1  -3  -6  143.69    5.20
  -1   2   6  110.89    4.20
  -1   2   6  108.19    4.20
  -1   2   6  102.39    5.10
  -1  -2  -6  123.29    5.30
  -1  -2  -6   98.19    4.50
   1  -2  -6  101.69    4.20
   1   2   6  106.69    5.30
  -1   1   6  510.05   19.20
  -1   1   6  529.55   19.60
  -1   1   6  507.25   22.40
  -1   1   6  505.55   19.20
  -1   1   6  516.65   16.60
  -1  -1  -6  500.85   19.10
  -1  -1  -6  551.54   22.70
   1  -1  -6  479.15   19.20
  -1   0   6 1788.52   60.19
  -1   0  -6 1873.31   69.39
  -1   0   6 1844.42   69.39
  -1   0  -6 1804.72   69.29
  -1   0  -6 1871.11   71.09
  -1   0   6 1958.40   70.49
  -1   0   6 1921.21   69.39
   1   0  -6 1873.11   60.09
   1   0  -6 1926.01   69.39
  -1   1  -6  522.75   19.40
  -1  -1   6  497.95   19.80
  -1  -1   6  532.35   21.60
  -1  -1   6  509.25   19.40
   1   1  -6  539.55   16.80
   1   1  -6  505.95   22.60
  -1  -2   6  109.39    4.60
  -1  -2   6  113.29    5.10
  -1  -2   6  114.09    4.40
  -1   2  -6  100.59    4.30
  -1  -2   6  111.79    4.80
  -1  -2   6   98.59    4.20
   1   2  -6  107.29    4.60
   1   2  -6  102.99    5.10
   1  -2   6  108.19    4.80
  -1  -3   6  149.59    6.10
  -1  -3   6  141.29    5.60
  -1   3  -6  136.69    5.70
  -1  -3   6  143.29    6.70
  -1  -3   6  138.09    6.40
   1  -3   6  152.98    6.00
   1  -3   6  151.58    6.50
   1   3  -6  137.39    6.00
   1  -3   6  132.39    6.30
  -1  -4   6   45.40    2.60
  -1   4  -6   47.20    2.30
  -1  -4   6   47.90    2.40
  -1  -4   6   49.00    3.10
   1  -4   6   46.60    2.30
   1  -4   6   47.90    2.10
   1  -4   6   47.50    2.60
  -1  -5   6   19.10    1.60
  -1  -5   6   22.70    1.50
  -1   5  -6   21.90    1.40
   1  -5   6   17.60    1.30
   1  -5   6   21.90    1.60
  -1  -6   6   43.70    2.90
  -1  -6   6   45.30    1.70
  -1  -6   6   42.50    2.40
   1  -6   6   43.10    1.70
   1  -6   6   45.10    2.80
  -1  -7   6   58.29    2.10
  -1  -7   6   56.39    3.60
  -1  -7   6   52.59    2.20
  -1  -7   6   56.49    2.30
  -1  -7   6   56.29    2.20
  -1  -7   6   58.19    2.30
   1  -7   6   55.59    2.10
   1  -7   6   47.10    3.50
   1  -7   6   60.19    2.30
   1  -7   6   55.69    2.20
  -1  -8   6   14.50    1.00
  -1  -8   6   13.30    1.00
  -1  -8   6   14.90    1.00
   1  -8   6   13.00    1.00
   1  -8   6   14.30    0.90
   1  -8   6   14.70    1.00
  -1  -9   6   26.20    1.30
  -1  -9   6   27.00    1.20
   1  -9   6   25.80    1.30
   1  -9   6   25.40    1.20
   1  -9   6   27.50    1.20
  -1 -10   6   60.69    2.20
   1 -10   6   59.99    2.20
   2 -10  -6    1.90    0.40
   2 -10  -6    2.50    0.40
   2 -10  -6    2.00    0.40
  -2  -9  -6    6.30    0.60
  -2  -9  -6    6.40    0.70
  -2  -9  -6    8.40    0.70
   2  -9  -6    7.00    0.60
   2  -9  -6    6.20    0.60
   2  -9  -6    6.00    0.60
   2  -9  -6    7.60    0.60
  -2  -8  -6    5.60    0.70
  -2  -8  -6    4.80    0.60
  -2  -8  -6    5.00    0.60
  -2  -8  -6    5.60    0.70
  -2  -8  -6    5.50    0.60
  -2  -8  -6    7.10    0.70
   2  -8  -6    3.90    0.60
   2  -8  -6    4.70    0.60
   2  -8  -6    5.70    0.70
   2  -8  -6    4.70    0.60
  -2  -7  -6    1.80    0.60
  -2  -7  -6    1.80    0.50
  -2  -7  -6    2.50    0.50
  -2  -7  -6    1.70    0.50
  -2  -7  -6    1.20    0.60
  -2  -7  -6    1.80    0.50
  -2  -7  -6    0.20    0.40
  -2  -7  -6    1.20    0.60
   2  -7  -6    2.10    0.60
   2  -7  -6    1.40    0.50
   2  -7  -6    1.50    0.50
   2  -7  -6    0.80    0.60
   2  -7  -6    1.50    0.40
   2  -7  -6    0.40    0.40
  -2  -6  -6    6.70    0.60
  -2  -6  -6    7.80    1.50
  -2  -6  -6    6.20    0.80
  -2  -6  -6    5.80    0.80
   2  -6  -6    6.80    0.60
   2  -6  -6    6.00    0.80
   2  -6  -6    5.90    0.70
  -2  -5  -6   25.40    1.40
  -2  -5  -6   29.10    1.40
  -2  -5  -6   25.90    2.10
  -2   5   6   30.20    1.60
   2  -5  -6   28.70    1.40
   2  -5  -6   29.10    1.40
  -2  -4  -6  769.02   30.20
  -2  -4  -6  806.22   32.70
  -2   4   6  770.22   29.00
  -2  -4  -6  767.42   25.70
  -2  -4  -6  761.12   27.20
   2  -4  -6  749.53   27.20
   2  -4  -6  786.22   25.70
  -2   3   6  601.24   23.80
  -2  -3  -6  646.74   22.40
  -2  -3  -6  657.33   24.80
  -2  -3  -6  626.74   21.10
  -2  -3  -6  678.43   26.90
   2  -3  -6  631.14   21.10
   2  -3  -6  611.64   22.40
  -2  -2  -6  698.93   27.70
  -2   2   6  673.63   26.70
   2  -2  -6  774.72   26.80
  -2  -1  -6  638.74   24.80
  -2   1   6  663.73   26.40
  -2  -1  -6  659.23   28.40
  -2   1   6  640.84   24.50
  -2  -1  -6  599.54   24.00
  -2   1   6  643.14   24.00
   2   1   6  631.94   23.90
   2  -1  -6  653.33   24.10
  -2   0   6  381.86   16.00
  -2   0  -6  372.16   14.90
  -2   0  -6  383.36   14.40
  -2   0   6  379.16   14.40
  -2   0   6  369.56   16.70
  -2   0   6  372.66   14.80
   2   0  -6  387.46   12.50
   2   0  -6  404.16   14.60
  -2  -1   6  633.64   27.20
  -2   1  -6  665.63   24.50
  -2  -1   6  643.14   25.00
  -2  -1   6  631.64   24.50
   2   1  -6  667.93   24.70
   2   1  -6  683.43   21.20
  -2   2  -6  714.13   27.10
  -2  -2   6  720.83   30.20
  -2  -2   6  781.72   30.20
  -2  -2   6  738.03   27.50
  -2  -2   6  685.63   29.00
   2   2  -6  739.83   27.30
   2   2  -6  676.23   31.70
  -2   3  -6  634.94   25.00
  -2  -3   6  673.63   27.90
  -2  -3   6  667.83   28.00
  -2  -3   6  653.63   26.70
   2   3  -6  659.33   25.30
   2  -3   6  687.43   26.70
  -2  -4   6  747.63   32.60
  -2  -4   6  760.52   32.50
  -2  -4   6  791.42   31.10
  -2   4  -6  804.12   29.10
  -2  -4   6  760.82   25.50
   2  -4   6  755.72   31.10
  -2  -5   6   27.30    1.70
  -2  -5   6   29.80    1.40
  -2   5  -6   28.50    1.80
  -2  -5   6   27.20    2.00
  -2  -6   6    5.50    0.90
  -2  -6   6    6.50    1.30
  -2  -6   6    6.10    0.60
   2  -6   6    6.70    0.60
  -2  -7   6    1.20    0.50
  -2  -7   6    1.80    0.50
  -2  -7   6    1.80    0.50
  -2  -7   6    2.10    1.00
  -2  -7   6    1.50    0.50
  -2  -7   6    1.50    0.50
   2  -7   6    2.00    0.50
   2  -7   6    1.60    0.50
   2  -7   6    2.30    0.50
  -2  -8   6    6.10    0.70
  -2  -8   6    5.10    0.60
  -2  -8   6    5.60    0.60
  -2  -8   6    6.30    0.70
   2  -8   6    4.50    0.60
   2  -8   6    5.40    0.60
   2  -8   6    5.20    0.70
  -2  -9   6    5.50    0.60
  -2  -9   6    6.40    0.60
   2  -9   6    6.10    0.60
   2  -9   6    7.20    0.60
   2  -9   6    7.90    0.70
   2 -10   6    1.70    0.30
   2 -10   6    1.20    0.30
   3 -10  -6   -0.20    0.30
  -3  -9  -6   10.10    0.80
   3  -9  -6   10.80    0.80
   3  -9  -6    9.00    0.70
   3  -9  -6   10.60    0.80
  -3  -8  -6    1.80    0.50
  -3  -8  -6    2.40    0.60
  -3  -8  -6    1.30    0.40
   3  -8  -6    1.20    0.40
   3  -8  -6    0.90    0.40
   3  -8  -6    1.60    0.40
   3  -8  -6    1.30    0.50
  -3  -7  -6    0.10    0.40
  -3  -7  -6    0.40    0.50
  -3  -7  -6    0.70    0.40
  -3  -7  -6   -0.10    0.50
  -3  -7  -6    0.70    0.40
  -3  -7  -6    0.20    0.40
  -3  -7  -6   -0.30    0.50
   3  -7  -6    0.30    0.40
   3  -7  -6    0.40    0.40
   3  -7  -6   -0.50    0.50
   3  -7  -6    0.20    0.40
   3  -7  -6    0.40    0.40
  -3  -6  -6   28.30    1.40
  -3  -6  -6   29.70    1.40
  -3  -6  -6   30.40    1.60
  -3  -6  -6   31.40    1.60
  -3  -6  -6   29.90    1.40
   3  -6  -6   28.70    1.40
   3  -6  -6   31.60    1.60
   3  -6  -6   27.00    1.30
  -3  -5  -6    0.60    0.80
  -3  -5  -6    0.30    0.40
  -3  -5  -6    0.50    0.40
  -3   5   6    0.20    0.40
   3  -5  -6    0.10    0.40
   3  -5  -6   -0.40    0.40
  -3  -4  -6  396.96   17.30
  -3  -4  -6  381.66   14.20
  -3  -4  -6  397.26   13.40
  -3   4   6  413.46   15.30
  -3  -4  -6  394.46   16.20
   3  -4  -6  393.46   13.40
   3  -4  -6  405.86   14.20
  -3   3   6   83.89    3.60
  -3  -3  -6   79.89    3.20
  -3  -3  -6   84.49    4.10
  -3  -3  -6   85.69    3.10
  -3  -3  -6   79.29    4.10
   3  -3  -6   85.59    3.20
   3  -3  -6   84.39    3.10
  -3  -2  -6    7.20    0.60
  -3   2   6    6.80    0.70
  -3  -2  -6    5.60    1.00
   3  -2  -6    8.60    0.90
  -3   1   6  308.37   12.80
  -3   1   6  324.07   12.30
  -3  -1  -6  323.97   12.90
   3   1   6  320.87   12.30
   3  -1  -6  326.17   12.40
  -3   0   6    4.40    0.60
  -3   0   6    3.40    0.70
  -3   0  -6    2.30    0.70
  -3   0   6    3.10    0.70
   3   0  -6    3.80    0.70
   3   0   6    4.10    0.70
  -3  -1   6  327.77   12.60
  -3  -1   6  330.87   13.70
  -3  -1   6  310.37   12.90
  -3   1  -6  283.27   12.20
   3   1  -6  324.27   10.60
   3   1  -6  335.77   12.50
  -3  -2   6    7.40    0.70
  -3  -2   6    9.40    0.90
  -3  -2   6    8.20    1.20
  -3  -2   6    6.90    0.80
   3   2  -6    7.10    1.00
  -3   3  -6   86.39    3.80
  -3  -3   6   81.49    4.70
  -3  -3   6   87.49    3.80
  -3  -3   6   85.89    4.20
  -3  -4   6  389.56   17.40
  -3  -4   6  407.86   16.50
  -3   4  -6  409.66   15.60
  -3  -5   6    0.20    0.60
  -3   5  -6    0.30    0.50
  -3  -6   6   28.20    1.40
  -3  -6   6   26.10    2.20
  -3  -6   6   27.30    1.30
   3  -6   6   29.60    1.30
  -3  -7   6    0.60    0.50
  -3  -7   6    0.30    0.50
  -3  -7   6    0.20    0.40
  -3  -7   6   -0.30    0.40
   3  -7   6   -0.20    0.40
   3  -7   6    0.40    0.40
   3  -7   6   -0.80    0.30
  -3  -8   6    2.10    0.50
  -3  -8   6    0.80    0.50
   3  -8   6    2.00    0.50
   3  -8   6    0.90    0.40
   3  -8   6    2.00    0.40
   3  -9   6   10.70    0.80
   3  -9   6   10.00    0.80
   3  -9   6   12.50    0.80
   4  -9  -6   10.60    0.70
   4  -9  -6    9.10    0.70
   4  -9  -6    8.10    0.70
   4  -8  -6   -0.10    0.40
   4  -8  -6    0.70    0.40
   4  -8  -6    1.00    0.40
  -4  -7  -6    5.60    0.70
  -4  -7  -6    6.10    0.70
  -4  -7  -6    6.40    0.70
   4  -7  -6    8.10    0.80
   4  -7  -6    5.90    0.70
   4  -7  -6    8.00    0.70
   4  -7  -6    6.00    0.80
   4  -7  -6    5.80    0.60
  -4  -6  -6   11.10    0.90
  -4  -6  -6   15.70    1.20
  -4  -6  -6   13.50    1.00
  -4  -6  -6   14.00    1.10
  -4  -6  -6   14.20    1.00
   4  -6  -6   13.40    0.90
   4  -6  -6   14.60    0.80
   4  -6  -6   13.90    0.90
   4  -6  -6   14.80    1.20
  -4  -5  -6   15.50    1.10
   4  -5  -6   14.60    1.10
   4  -5  -6   14.50    1.00
  -4   4   6    1.40    0.50
  -4  -4  -6    1.70    0.50
   4  -4  -6    1.10    0.50
  -4   3   6    2.00    0.60
  -4  -3  -6    3.40    1.00
   4  -3  -6    2.80    0.50
  -4  -2  -6  124.89    5.60
  -4   2   6  115.89    4.20
  -4   2   6  120.29    5.10
  -4  -1  -6   60.39    3.30
  -4   1   6   63.89    3.20
  -4   1   6   62.39    2.90
  -4   1   6   56.89    2.30
   4   1   6   61.79    2.90
  -4   0   6    3.60    0.50
  -4   0  -6    4.50    0.90
  -4   0   6    4.20    0.80
   4   0   6    4.40    0.80
  -4  -1   6   66.69    3.20
  -4  -1   6   60.09    2.40
  -4  -1   6   63.49    3.50
  -4  -2   6  122.59    6.10
  -4  -2   6  115.09    5.10
  -4  -2   6  121.19    4.20
  -4   3  -6    2.70    0.70
  -4  -3   6    3.80    0.80
  -4  -4   6    1.20    0.70
  -4   4  -6    0.90    0.50
  -4  -5   6   15.00    1.60
   4  -5   6   14.90    0.90
  -4  -6   6   13.70    1.00
  -4  -6   6   15.40    1.80
  -4  -6   6   15.00    1.00
   4  -6   6   13.80    1.00
   4  -6   6   15.30    0.90
  -4  -7   6    7.00    0.80
  -4  -7   6    6.60    0.80
  -4  -7   6    6.90    0.70
   4  -7   6    8.00    0.70
   4  -7   6    6.40    0.70
   4  -7   6    4.40    0.60
  -4  -8   6    0.70    0.50
   4  -8   6    0.70    0.40
   4  -8   6   -0.40    0.40
   4  -8   6    0.20    0.40
   4  -9   6   11.40    0.70
   4  -9   6   10.50    0.70
   4  -9   6   10.60    0.80
   5  -9  -6    0.40    0.30
   5  -8  -6    9.80    0.80
   5  -8  -6   10.90    0.80
  -5  -7  -6   68.39    2.70
   5  -7  -6   75.29    2.80
   5  -7  -6   72.59    2.50
   5  -7  -6   71.99    2.80
  -5  -6  -6   86.59    3.20
   5  -6  -6   83.29    2.90
   5  -6  -6   92.59    3.50
   5  -6  -6   81.69    3.10
   5  -6  -6   80.89    3.20
  -5  -5  -6  130.49    4.70
   5  -5  -6  137.29    4.50
   5  -5  -6  131.49    4.70
   5  -5  -6  142.19    5.10
   5  -4  -6   75.19    3.00
  -5   3   6   39.40    2.30
  -5   2   6  136.19    4.80
  -5   2   6  133.49    5.80
  -5  -1  -6   -0.50    0.70
  -5   1   6   -0.30    0.30
  -5   0   6   35.10    1.60
  -5   0  -6   32.10    2.40
  -5  -1   6   -0.40    0.40
  -5   1  -6   -0.30    0.70
  -5  -2   6  142.09    5.10
   5  -4   6   78.69    2.80
  -5  -5   6  143.79    5.00
   5  -5   6  134.49    4.60
   5  -5   6  136.09    4.60
   5  -5   6  138.79    4.90
  -5  -6   6   87.39    3.40
  -5  -6   6   85.89    3.40
   5  -6   6   88.19    3.10
   5  -6   6   88.39    3.30
  -5  -7   6   74.89    2.90
   5  -7   6   71.39    2.70
   5  -7   6   74.89    2.80
   5  -7   6   74.29    2.80
  -5  -8   6   10.40    0.80
   5  -8   6    9.80    0.70
   5  -8   6    8.40    0.80
   5  -8   6    8.50    0.70
   5  -9   6    0.60    0.30
   6  -8  -6   56.49    2.10
   6  -8  -6   56.79    2.10
   6  -7  -6    3.10    0.50
   6  -7  -6    2.60    0.40
   6  -7  -6    2.90    0.50
   6  -6  -6    5.70    0.60
   6  -6  -6    6.20    0.60
   6  -6  -6    5.10    0.50
   6  -5  -6   87.09    3.30
   6  -5  -6   87.49    3.10
   6  -5  -6   91.89    3.60
  -6  -4  -6  143.39    5.10
   6  -4  -6  146.69    5.40
   6  -4  -6  139.59    5.00
   6  -4  -6  144.29    4.70
  -6   2   6   39.00    1.90
  -6   1   6    0.40    0.50
  -6   0   6   69.59    2.80
  -6  -1   6    0.70    0.50
  -6  -2   6   39.20    1.80
   6  -2   6   37.40    1.50
  -6  -3   6   56.69    2.60
  -6  -3   6   57.39    2.50
   6  -3   6   59.39    2.20
  -6  -4   6  150.18    5.60
  -6  -4   6  150.08    5.20
   6  -4   6  145.49    5.20
   6  -4   6  145.29    4.90
   6  -4   6  144.39    4.80
  -6  -5   6   98.69    3.50
  -6  -5   6   89.19    3.70
   6  -5   6   90.79    3.30
   6  -5   6   95.39    3.20
   6  -5   6   87.99    3.40
  -6  -6   6    6.60    0.80
   6  -6   6    5.90    0.70
   6  -6   6    5.60    0.60
  -6  -7   6    3.00    0.60
   6  -7   6    2.80    0.50
   6  -7   6    3.60    0.50
  -6  -8   6   57.69    2.10
   6  -8   6   54.89    2.00
   6  -8   6   54.29    2.10
   7  -8  -6    3.20    0.40
   7  -7  -6    2.30    0.30
   7  -7  -6    2.60    0.40
   7  -7  -6    3.00    0.40
   7  -6  -6   10.30    0.80
   7  -6  -6    9.10    0.70
   7  -6  -6   11.80    0.80
  -7  -5  -6   13.40    1.00
   7  -5  -6   14.30    0.90
   7  -5  -6   15.20    0.80
  -7  -4  -6   11.80    1.00
   7  -4  -6   14.60    1.10
   7  -4  -6   12.70    1.00
   7  -4  -6   12.80    0.80
  -7  -3  -6  141.79    5.10
   7  -3  -6  143.09    5.40
   7  -3  -6  145.39    4.70
  -7   2   6   82.99    3.40
  -7  -2  -6   85.99    3.30
   7  -2  -6   90.39    3.00
  -7   1   6    7.50    0.90
  -7  -1  -6    8.60    0.90
  -7   1   6    5.00    0.80
  -7  -1  -6    8.70    0.90
   7  -1  -6    7.50    0.70
  -7   0   6   27.00    1.60
  -7   0   6   26.20    1.60
  -7   0  -6   24.70    1.50
  -7   0  -6   24.00    1.50
  -7  -1   6    7.80    0.90
  -7  -1   6    7.30    0.90
  -7   1  -6    8.20    0.90
  -7   1  -6    8.10    0.90
  -7  -2   6   89.79    3.40
  -7   2  -6   91.79    3.50
  -7  -2   6   91.59    3.80
  -7   2  -6   89.89    3.70
  -7  -2   6   91.59    3.70
   7  -2   6   90.79    3.20
  -7  -3   6  143.49    5.30
  -7  -3   6  148.69    5.70
  -7   3  -6  152.18    5.30
   7  -3   6  147.69    4.90
  -7  -4   6   13.80    1.20
  -7  -4   6   13.50    1.10
   7  -4   6   13.00    0.90
   7  -4   6   12.50    0.90
   7  -4   6   13.90    0.80
  -7  -5   6   15.90    1.10
  -7  -5   6   15.00    1.20
   7  -5   6   12.80    0.90
   7  -5   6   14.00    0.80
   7  -5   6   13.90    1.00
  -7  -6   6    9.60    0.90
   7  -6   6   11.90    0.80
   7  -6   6    9.10    0.80
  -7  -7   6    3.70    0.50
   7  -7   6    2.70    0.40
   7  -7   6    3.00    0.40
   8  -7  -6    3.10    0.30
   8  -6  -6   -0.10    0.30
   8  -6  -6   -0.20    0.30
   8  -6  -6    0.10    0.30
  -8  -5  -6   29.80    1.40
   8  -5  -6   29.20    1.30
   8  -5  -6   30.40    1.30
   8  -5  -6   28.20    1.20
  -8  -4  -6   17.20    1.10
   8  -4  -6   15.10    1.00
   8  -4  -6   17.10    0.90
  -8  -3  -6    4.80    0.70
   8  -3  -6    4.40    0.50
  -8  -2  -6   29.70    1.60
  -8   2   6   31.40    1.70
  -8  -2  -6   31.90    1.70
   8  -2  -6   32.00    1.30
  -8  -1  -6   48.70    2.20
  -8  -1  -6   47.60    2.30
  -8   1   6   49.10    2.30
  -8   1   6   51.99    2.40
   8  -1  -6   51.09    1.90
  -8   0  -6   17.60    1.30
  -8   0   6   21.30    1.50
  -8   0  -6   21.40    1.30
  -8   0   6   21.60    1.40
  -8  -1   6   51.79    2.40
  -8   1  -6   46.40    2.10
  -8   1  -6   47.40    2.30
  -8  -1   6   52.49    2.20
  -8  -1   6   47.60    2.30
  -8  -2   6   33.10    1.80
  -8  -2   6   33.00    1.80
  -8   2  -6   32.60    1.60
  -8  -2   6   32.10    1.60
   8  -2   6   32.40    1.40
  -8  -3   6    3.70    0.70
  -8  -3   6    3.30    0.80
   8  -3   6    4.30    0.60
   8  -3   6    3.40    0.50
  -8  -4   6   18.70    1.20
  -8  -4   6   17.40    1.30
   8  -4   6   16.70    1.00
   8  -4   6   17.30    1.00
  -8  -5   6   28.90    1.50
  -8  -5   6   32.90    1.70
   8  -5   6   32.50    1.40
   8  -5   6   31.90    1.40
  -8  -6   6   -0.40    0.40
   8  -6   6   -0.40    0.30
   8  -6   6    0.40    0.30
  -9  -5  -6    3.80    0.50
   9  -5  -6    3.70    0.40
   9  -5  -6    4.60    0.40
   9  -5  -6    4.20    0.40
  -9  -4  -6    0.30    0.40
   9  -4  -6    0.30    0.30
   9  -4  -6    0.20    0.30
  -9  -3  -6    1.00    0.50
   9  -3  -6    0.70    0.30
   9  -3  -6    1.50    0.40
  -9   2   6    1.00    0.50
  -9  -2  -6    0.10    0.50
  -9  -2  -6   -0.20    0.50
   9  -2  -6    0.30    0.30
  -9  -1  -6   75.29    3.10
  -9   1   6   73.19    3.10
  -9  -1  -6   73.79    2.90
  -9   0  -6   46.70    2.00
  -9   0   6   44.10    2.20
  -9   0  -6   46.90    2.10
  -9   1  -6   76.59    2.90
  -9  -1   6   72.39    3.10
   9  -1   6   75.09    2.70
  -9  -2   6    0.00    0.50
  -9   2  -6    0.00    0.50
  -9  -2   6    0.30    0.60
   9  -2   6    0.40    0.30
  -9  -3   6    0.70    0.60
  -9  -3   6    2.60    0.50
   9  -3   6    1.30    0.40
  -9  -4   6    0.40    0.50
  -9  -4   6    0.50    0.40
   9  -4   6    0.70    0.30
  -9  -5   6    3.80    0.50
  -9  -5   6    3.70    0.60
   9  -5   6    4.50    0.50
  10  -4  -6    7.70    0.50
 -10  -3  -6    0.90    0.40
  10  -3  -6    0.20    0.20
 -10  -2  -6   25.90    1.20
  10  -2  -6   23.70    1.10
 -10   1   6    0.40    0.40
 -10  -1  -6    0.20    0.40
  10   1   6    0.20    0.30
 -10   0  -6    1.80    0.50
 -10   0   6    2.90    0.60
  10   0   6    2.40    0.40
 -10   1  -6    0.30    0.40
 -10  -1   6    0.00    0.50
  10  -1   6    0.10    0.30
 -10  -2   6   25.40    1.10
 -10  -2   6   23.80    1.30
  10  -2   6   23.50    1.00
 -10  -3   6    0.60    0.40
 -10  -3   6    0.80    0.50
   0 -10  -7   32.50    1.30
   0 -10  -7   32.80    1.30
   0 -10  -7   34.40    1.40
   0  -9  -7    0.00    0.40
   0  -9  -7    0.30    0.40
   0  -9  -7   -0.30    0.40
   0  -9  -7    0.20    0.40
   0  -8  -7  119.09    4.30
   0  -8  -7  118.49    4.10
   0  -8  -7  123.79    4.40
   0  -8  -7  122.69    4.40
   0  -8  -7  122.69    4.90
   0  -8  -7  118.49    4.60
   0  -8  -7  116.09    4.30
   0  -7  -7   -0.20    0.40
   0  -7  -7   -0.10    0.40
   0  -7  -7   -0.10    0.40
   0  -7  -7    0.30    0.50
   0  -7  -7   -0.30    0.40
   0  -7  -7    0.60    0.50
   0  -7  -7   -0.10    0.40
   0  -7  -7    0.30    0.40
   0  -6  -7   11.90    1.00
   0  -6  -7   11.10    0.90
   0  -5  -7    0.20    0.40
   0  -5  -7    0.20    0.40
   0   4   7   74.19    3.20
   0  -4  -7   84.69    3.00
   0  -4  -7   89.79    3.20
   0  -3  -7   -0.20    0.30
   0  -3  -7    0.10    0.30
   0   3   7    0.10    0.20
   0   2   7 1833.62   81.39
   0   2   7 1876.61   69.19
   0  -2  -7 1889.51   70.89
   0   1   7    0.00    0.20
   0   1   7    0.10    0.20
   0  -1  -7    0.20    0.30
   0  -1  -7    0.20    0.30
   0  -1  -7    0.00    0.20
   0   1   7    0.10    0.30
   0   0  -7    0.20    0.30
   0   0  -7    0.00    0.20
   0   0   7   -0.10    0.30
   0   0  -7   -0.40    0.40
   0   0  -7    0.40    0.30
   0  -1   7    0.00    0.30
   0   1  -7   -0.40    0.40
   0  -2   7 1947.61   78.59
   0  -2   7 1904.41   76.59
   0  -2   7 1798.82   71.19
   0   2  -7 2034.80   71.39
   0   3  -7    0.00    0.30
   0  -3   7    0.30    0.40
   0  -3   7    0.40    0.40
   0  -3   7    0.30    0.60
   0   3  -7    0.40    0.60
   0  -3   7    0.10    0.40
   0  -4   7   86.29    4.20
   0  -4   7   93.79    4.00
   0  -4   7   79.49    4.50
   0  -5   7    0.50    0.50
   0  -5   7   -0.30    0.40
   0  -6   7   12.50    1.20
   0  -6   7   11.90    0.80
   0  -6   7   11.60    1.40
   0  -7   7   -0.20    0.70
   0  -7   7   -0.60    0.40
   0  -7   7    0.40    0.40
   0  -7   7    0.60    0.40
   0  -7   7   -0.10    0.40
   0  -8   7  117.19    4.20
   0  -8   7  116.09    4.00
   0  -9   7   -0.50    0.40
   0  -9   7   -0.10    0.40
   0 -10   7   35.80    1.40
  -1 -10  -7    5.30    0.50
  -1 -10  -7    4.00    0.40
  -1 -10  -7    5.00    0.50
   1 -10  -7    4.40    0.50
   1 -10  -7    3.80    0.40
   1 -10  -7    4.50    0.40
  -1  -9  -7   75.19    2.60
  -1  -9  -7   71.89    2.80
  -1  -9  -7   72.69    2.70
  -1  -9  -7   73.79    2.70
   1  -9  -7   70.19    2.70
   1  -9  -7   67.89    2.70
   1  -9  -7   71.89    2.70
  -1  -8  -7    1.50    0.50
  -1  -8  -7    0.80    0.40
  -1  -8  -7    0.30    0.40
  -1  -8  -7    0.70    0.40
  -1  -8  -7    0.60    0.50
  -1  -8  -7    1.10    0.50
  -1  -8  -7    1.70    0.50
  -1  -8  -7    1.00    0.60
   1  -8  -7    0.40    0.60
   1  -8  -7    0.80    0.50
   1  -8  -7    0.10    0.40
   1  -8  -7    0.60    0.40
   1  -8  -7    1.00    0.40
  -1  -7  -7   91.39    3.50
  -1  -7  -7   88.99    3.40
  -1  -7  -7   91.69    3.40
  -1  -7  -7   96.99    3.70
  -1  -7  -7   90.99    3.30
  -1  -7  -7   90.59    3.40
  -1  -7  -7   87.29    3.20
  -1  -7  -7   97.39    3.90
   1  -7  -7   88.99    3.40
   1  -7  -7   86.39    3.20
   1  -7  -7   89.19    3.40
   1  -7  -7   95.49    3.80
   1  -7  -7   94.69    3.70
   1  -7  -7   91.99    3.40
   1  -7  -7   90.99    3.40
  -1  -6  -7   12.70    1.00
  -1  -6  -7   12.50    0.80
  -1  -6  -7   11.70    1.00
   1  -6  -7   12.60    1.00
   1  -6  -7   13.40    1.00
  -1  -5  -7    3.30    0.50
  -1   5   7    5.00    0.60
  -1  -5  -7    4.50    0.60
   1  -5  -7    4.60    0.60
   1  -5  -7    4.40    0.60
  -1  -4  -7 1141.89   43.30
  -1  -4  -7 1112.29   39.30
  -1   4   7 1136.49   41.70
  -1  -4  -7 1114.19   37.10
   1  -4  -7 1106.49   37.10
   1  -4  -7 1121.69   39.40
  -1   3   7   45.70    2.00
  -1  -3  -7   48.40    2.50
  -1  -3  -7   45.70    1.80
  -1  -3  -7   47.10    1.90
   1  -3  -7   45.10    1.90
   1   3   7   48.50    1.90
   1  -3  -7   46.50    1.80
  -1  -2  -7  136.99    6.70
  -1  -2  -7  138.99    5.90
  -1   2   7  142.09    5.50
  -1   2   7  140.19    6.60
   1   2   7  157.68    6.90
   1  -2  -7  134.59    5.40
  -1  -1  -7   58.29    2.40
  -1   1   7   54.59    2.70
  -1  -1  -7   65.29    2.70
  -1   1   7   57.69    2.10
  -1   1   7   57.59    2.50
  -1  -1  -7   55.69    3.00
  -1   1   7   59.09    2.40
  -1   1   7   62.29    2.60
   1  -1  -7   58.09    2.50
   1   1   7   58.69    1.90
  -1   0   7   -0.20    0.30
  -1   0  -7   -0.80    0.40
  -1   0   7   -0.20    0.40
   1   0  -7   -0.60    0.40
   1   0  -7   -0.50    0.30
  -1  -1   7   58.49    2.70
  -1  -1   7   58.99    2.50
  -1   1  -7   60.99    2.60
  -1  -1   7   61.89    3.00
   1   1  -7   62.59    2.80
   1   1  -7   57.89    2.80
   1   1  -7   61.09    2.20
  -1  -2   7  139.79    6.70
  -1  -2   7  159.08    6.00
  -1   2  -7  132.29    5.80
  -1  -2   7  158.48    6.20
   1   2  -7  134.99    6.80
   1   2  -7  152.28    6.10
   1  -2   7  153.08    6.10
  -1  -3   7   52.19    2.20
  -1   3  -7   47.80    2.30
  -1  -3   7   50.99    2.90
  -1  -3   7   49.50    2.30
  -1  -3   7   42.50    2.50
   1  -3   7   46.30    2.70
   1   3  -7   49.50    2.60
   1  -3   7   48.00    2.30
   1  -3   7   47.00    2.40
  -1  -4   7 1089.29   44.90
  -1  -4   7 1166.78   43.20
  -1   4  -7 1057.39   40.20
  -1  -4   7 1025.10   45.00
   1  -4   7  950.90   44.80
   1  -4   7 1108.09   40.60
   1  -4   7 1120.69   43.20
  -1   5  -7    5.10    0.80
  -1  -5   7    4.50    0.70
  -1  -5   7    4.90    1.00
   1  -5   7    4.60    0.80
   1  -5   7    4.50    0.90
  -1  -6   7   13.80    0.80
  -1  -6   7   12.20    1.20
  -1  -6   7   13.80    1.60
   1  -6   7   13.00    0.80
   1  -6   7   12.30    1.40
  -1  -7   7   88.09    3.30
  -1  -7   7   93.89    3.30
  -1  -7   7   89.69    3.50
  -1  -7   7   88.19    3.30
  -1  -7   7   90.59    3.20
  -1  -7   7   89.49    5.00
   1  -7   7   87.69    3.30
   1  -7   7   91.69    3.20
   1  -7   7   91.99    3.30
   1  -7   7   90.49    3.30
  -1  -8   7    0.50    0.50
  -1  -8   7    1.20    0.40
  -1  -8   7    0.90    0.40
  -1  -8   7    0.10    0.40
   1  -8   7    0.00    0.40
   1  -8   7    0.60    0.50
   1  -8   7    1.50    0.50
  -1  -9   7   74.49    2.60
  -1  -9   7   69.89    2.70
   1  -9   7   74.39    2.50
   1  -9   7   70.59    2.70
   1  -9   7   67.19    2.60
  -1 -10   7    4.80    0.50
   1 -10   7    5.40    0.50
   2 -10  -7   -0.20    0.30
   2 -10  -7    0.10    0.30
  -2  -9  -7    0.40    0.40
  -2  -9  -7    0.60    0.40
  -2  -9  -7    0.90    0.40
   2  -9  -7    1.10    0.40
   2  -9  -7    0.30    0.40
   2  -9  -7    0.50    0.40
  -2  -8  -7   63.79    2.50
  -2  -8  -7   62.79    2.50
  -2  -8  -7   60.09    2.30
  -2  -8  -7   63.39    2.40
  -2  -8  -7   60.29    2.40
  -2  -8  -7   60.99    2.40
   2  -8  -7   63.29    2.40
   2  -8  -7   57.29    2.40
   2  -8  -7   62.19    2.50
  -2  -7  -7    4.90    0.80
  -2  -7  -7    6.70    0.70
  -2  -7  -7    5.60    0.80
  -2  -7  -7    5.70    0.60
  -2  -7  -7    7.40    0.70
  -2  -7  -7    5.20    0.60
  -2  -7  -7    6.60    0.70
  -2  -7  -7    7.50    0.80
   2  -7  -7    7.30    0.90
   2  -7  -7    6.00    0.70
   2  -7  -7    5.40    0.80
   2  -7  -7    6.70    0.70
   2  -7  -7    6.50    0.70
  -2  -6  -7    0.40    0.40
  -2  -6  -7    0.90    0.50
  -2  -6  -7    0.10    0.40
  -2  -6  -7    0.00    0.40
   2  -6  -7    1.20    0.50
   2  -6  -7    0.20    0.40
   2  -6  -7    0.40    0.40
  -2  -5  -7   13.40    1.00
  -2  -5  -7   14.40    1.00
  -2   5   7   14.70    1.10
   2  -5  -7   16.60    1.00
   2  -5  -7   15.10    1.00
  -2  -4  -7  117.19    5.60
  -2  -4  -7  120.99    4.60
  -2   4   7  127.19    5.00
  -2  -4  -7  118.09    4.40
   2  -4  -7  120.69    4.40
   2  -4  -7  123.99    4.60
  -2  -3  -7   72.29    2.80
  -2   3   7   72.69    3.10
  -2  -3  -7   75.09    3.60
  -2  -3  -7   74.39    2.70
   2  -3  -7   74.09    2.70
   2  -3  -7   71.89    2.80
  -2   2   7  246.18    9.80
  -2  -2  -7  265.47   10.30
   2  -2  -7  254.07    9.80
  -2  -1  -7  378.06   15.50
  -2   1   7  379.76   14.90
  -2   1   7  389.06   16.50
  -2   1   7  390.36   15.40
  -2  -1  -7  424.86   17.90
   2  -1  -7  412.46   15.00
  -2   0   7    0.40    0.40
  -2   0  -7    0.30    0.30
  -2   0  -7   -0.10    0.40
  -2   0   7    0.00    0.30
  -2   0   7   -0.20    0.40
   2   0  -7    0.00    0.20
   2   0  -7    0.10    0.40
  -2  -1   7  409.36   15.80
  -2  -1   7  409.66   17.30
  -2  -1   7  391.86   15.40
  -2  -1   7  416.46   16.50
  -2   1  -7  411.46   15.50
   2   1  -7  405.76   13.40
   2   1  -7  413.76   15.70
  -2   2  -7  253.07   10.30
  -2  -2   7  281.27   11.80
  -2  -2   7  253.67   11.50
  -2  -2   7  271.27   10.90
  -2  -2   7  273.67   10.50
   2  -2   7  269.67   10.90
   2  -2   7  270.27   11.40
   2   2  -7  261.97   10.60
  -2  -3   7   75.19    4.20
  -2  -3   7   74.09    3.10
  -2  -3   7   68.99    3.60
  -2  -3   7   78.79    3.40
  -2   3  -7   73.19    3.30
   2  -3   7   78.89    3.40
   2   3  -7   72.89    3.70
  -2  -4   7  116.39    5.80
  -2   4  -7  127.49    5.20
  -2  -4   7  121.39    5.40
   2  -4   7  122.79    5.30
  -2  -5   7   13.80    1.40
  -2   5  -7   15.40    1.30
  -2  -5   7   14.60    1.20
  -2  -6   7    0.60    0.60
  -2  -6   7   -0.30    0.70
  -2  -6   7    1.00    0.50
  -2  -6   7    0.40    0.40
   2  -6   7    0.60    0.40
  -2  -7   7    7.30    0.70
  -2  -7   7    6.20    0.70
  -2  -7   7    7.00    0.80
  -2  -7   7    6.60    0.70
  -2  -7   7    4.20    1.20
  -2  -7   7    6.90    0.70
   2  -7   7    5.80    0.70
   2  -7   7    5.70    0.60
   2  -7   7    7.10    0.70
  -2  -8   7   64.59    2.50
  -2  -8   7   66.69    2.40
  -2  -8   7   62.29    2.50
   2  -8   7   61.59    2.40
   2  -8   7   63.59    2.50
   2  -8   7   64.99    2.50
  -2  -9   7    0.70    0.40
   2  -9   7    0.60    0.40
   2  -9   7    0.40    0.30
   2  -9   7    0.70    0.40
   3  -9  -7   15.70    0.90
   3  -9  -7   16.30    0.90
   3  -9  -7   14.50    0.90
  -3  -8  -7    1.20    0.40
  -3  -8  -7    2.20    0.50
  -3  -8  -7    1.80    0.50
  -3  -8  -7    2.10    0.60
   3  -8  -7    1.00    0.40
   3  -8  -7    2.50    0.50
   3  -8  -7    2.40    0.50
  -3  -7  -7   -0.10    0.40
  -3  -7  -7    0.00    0.50
  -3  -7  -7   -0.30    0.50
  -3  -7  -7    0.00    0.40
  -3  -7  -7   -0.60    0.50
  -3  -7  -7   -0.40    0.40
   3  -7  -7   -0.50    0.40
   3  -7  -7   -0.10    0.40
   3  -7  -7   -0.40    0.40
   3  -7  -7   -0.60    0.50
  -3  -6  -7    0.30    0.40
  -3  -6  -7   -0.60    0.50
  -3  -6  -7   -0.40    0.40
  -3  -6  -7   -0.60    0.30
  -3  -6  -7   -0.40    0.40
  -3  -6  -7    0.70    0.50
   3  -6  -7    0.50    0.40
   3  -6  -7    0.80    0.60
  -3  -5  -7    0.20    0.40
  -3  -5  -7    0.40    0.40
   3  -5  -7    0.40    0.40
   3  -5  -7    0.70    0.40
  -3  -4  -7   88.99    4.40
  -3  -4  -7   78.59    3.30
  -3  -4  -7   82.09    3.20
  -3   4   7   80.19    3.70
   3  -4  -7   83.69    3.20
   3  -4  -7   88.79    3.30
  -3   3   7  758.22   27.60
  -3  -3  -7  731.73   24.30
  -3  -3  -7  791.72   28.80
   3  -3  -7  718.03   25.80
   3  -3  -7  673.63   24.30
  -3  -2  -7  767.52   26.30
  -3   2   7  796.42   29.90
  -3  -2  -7  846.22   31.00
   3  -2  -7  780.32   30.00
  -3   1   7    1.70    0.60
  -3   1   7    1.50    0.50
  -3  -1  -7    0.60    0.70
   3  -1  -7    1.50    0.50
   3   1   7    1.50    0.40
  -3   0  -7   -0.20    0.60
  -3   0   7   -0.20    0.50
  -3   0   7   -0.10    0.40
  -3   0   7   -0.50    0.40
   3   0  -7   -0.80    0.40
  -3  -1   7    1.90    0.50
  -3   1  -7    1.30    0.50
  -3  -1   7    1.60    0.70
  -3  -1   7    1.50    0.60
   3   1  -7    1.00    0.60
   3   1  -7    1.40    0.40
  -3  -2   7  818.92   32.70
  -3  -2   7  802.82   31.10
  -3   2  -7  818.02   30.60
  -3  -2   7  773.82   34.10
  -3  -2   7  838.12   34.20
   3   2  -7  834.02   31.00
  -3  -3   7  675.43   26.90
  -3  -3   7  673.53   30.20
  -3   3  -7  744.13   27.00
  -3  -3   7  743.13   30.00
  -3  -3   7  717.93   28.70
   3  -3   7  715.23   28.70
  -3   4  -7   91.39    4.00
  -3  -4   7   82.39    3.90
  -3  -4   7   86.49    4.40
  -3  -5   7    0.60    0.80
  -3  -6   7    0.60    0.40
  -3  -6   7   -0.10    0.70
  -3  -6   7    0.30    0.50
   3  -6   7    0.30    0.30
   3  -6   7    0.00    0.40
  -3  -7   7    0.70    0.50
  -3  -7   7    0.00    0.50
  -3  -7   7    0.30    0.40
  -3  -7   7    0.60    0.40
   3  -7   7    0.00    0.40
   3  -7   7    0.30    0.40
   3  -7   7   -0.60    0.40
  -3  -8   7    1.80    0.50
  -3  -8   7    2.10    0.50
   3  -8   7    1.70    0.50
   3  -8   7    1.80    0.50
   3  -8   7    1.20    0.40
  -3  -9   7   14.90    1.00
   3  -9   7   16.40    0.90
   3  -9   7   17.50    0.90
   3  -9   7   17.10    0.90
   4  -9  -7    3.30    0.40
   4  -9  -7    3.70    0.40
   4  -9  -7    3.90    0.50
   4  -8  -7    9.10    0.80
   4  -8  -7    9.80    0.80
   4  -8  -7    8.20    0.80
  -4  -7  -7    0.70    0.40
   4  -7  -7    0.70    0.40
   4  -7  -7    0.90    0.40
   4  -7  -7    1.20    0.40
   4  -7  -7    0.90    0.60
  -4  -6  -7   11.40    1.10
  -4  -6  -7   14.70    1.00
  -4  -6  -7   12.70    0.90
  -4  -6  -7   12.40    0.90
   4  -6  -7   10.60    0.70
   4  -6  -7   12.20    0.90
   4  -6  -7   14.00    1.10
   4  -6  -7   13.00    0.90
  -4  -5  -7   12.40    1.10
  -4  -5  -7   12.70    0.90
   4  -5  -7   13.80    0.90
   4  -5  -7   12.80    1.10
  -4   4   7  106.19    4.60
  -4  -4  -7  100.99    3.80
   4  -4  -7  100.69    3.90
  -4   3   7   49.00    2.50
  -4  -3  -7   50.19    3.10
   4  -3  -7   48.60    2.00
  -4   2   7  349.47   11.90
  -4  -2  -7  372.66   14.70
  -4   2   7  353.36   13.90
  -4   1   7  125.89    5.20
  -4  -1  -7  121.49    5.70
  -4   1   7  124.49    5.60
  -4   1   7  119.79    4.30
  -4   0  -7   -0.40    0.60
  -4   0   7    0.30    0.60
  -4   0   7   -0.40    0.30
   4   0   7    0.30    0.50
  -4  -1   7  129.49    5.60
  -4   1  -7  126.39    5.90
  -4  -1   7  125.79    4.50
  -4  -1   7  129.09    6.20
  -4  -2   7  360.76   12.10
  -4  -2   7  362.66   16.00
  -4  -3   7   45.30    2.60
  -4   3  -7   45.30    2.50
  -4  -4   7   96.49    4.90
  -4   4  -7   97.39    4.50
  -4  -5   7   13.50    1.60
   4  -5   7   14.90    0.90
  -4  -6   7   12.10    1.60
  -4  -6   7    9.20    0.90
  -4  -6   7   12.40    1.00
  -4  -6   7   11.60    0.90
   4  -6   7   11.70    0.90
   4  -6   7   13.20    0.90
  -4  -7   7    1.40    0.50
  -4  -7   7    0.90    0.50
   4  -7   7    0.50    0.50
   4  -7   7    1.20    0.40
  -4  -8   7    9.60    0.90
   4  -8   7    8.60    0.70
   4  -8   7    8.70    0.80
  -4  -9   7    3.20    0.50
   4  -9   7    3.50    0.40
   4  -9   7    3.90    0.50
   5  -9  -7    0.10    0.30
   5  -8  -7    6.90    0.60
   5  -8  -7    5.60    0.60
  -5  -7  -7    2.60    0.50
   5  -7  -7    3.10    0.50
   5  -7  -7    2.60    0.40
   5  -7  -7    3.20    0.50
  -5  -6  -7   58.69    2.30
   5  -6  -7   58.89    2.40
   5  -6  -7   57.09    2.30
   5  -6  -7   61.19    2.60
   5  -6  -7   58.89    2.20
  -5  -5  -7    5.90    0.60
   5  -5  -7    6.20    0.70
   5  -5  -7    4.80    0.60
   5  -5  -7    5.70    0.80
   5  -4  -7    7.20    0.80
   5  -4  -7    7.50    0.70
  -5   3   7   36.10    2.20
  -5   2   7    0.70    0.60
  -5   2   7    0.80    0.40
  -5  -1  -7  261.67   11.20
  -5   1   7  264.77    9.00
  -5   0   7    0.30    0.40
  -5   0  -7   -0.40    0.70
  -5  -1   7  265.37    9.00
  -5   1  -7  263.87   11.30
  -5  -2   7    0.60    0.40
  -5  -3   7   38.90    1.80
   5  -4   7    6.10    0.60
  -5  -5   7    3.70    0.60
   5  -5   7    5.60    0.60
   5  -5   7    5.10    0.60
   5  -5   7    7.20    0.70
  -5  -6   7   59.69    2.50
  -5  -6   7   62.09    2.50
   5  -6   7   63.59    2.50
   5  -6   7   62.59    2.30
  -5  -7   7    2.20    0.60
   5  -7   7    2.30    0.50
   5  -7   7    3.60    0.50
  -5  -8   7    6.00    0.70
   5  -8   7    6.50    0.60
   5  -8   7    5.90    0.60
   5  -9   7    0.20    0.30
   6  -8  -7    7.80    0.60
   6  -8  -7    6.50    0.60
   6  -7  -7   43.60    1.80
   6  -7  -7   44.80    1.80
   6  -7  -7   43.40    1.60
   6  -6  -7   30.70    1.50
   6  -6  -7   30.00    1.40
   6  -6  -7   30.00    1.30
   6  -5  -7    0.80    0.40
   6  -5  -7    1.00    0.60
   6  -5  -7    0.60    0.40
  -6  -4  -7   51.19    2.20
   6  -4  -7   55.19    2.40
   6  -4  -7   50.69    2.10
   6  -4  -7   51.59    2.00
  -6   2   7   86.19    3.40
  -6   1   7   15.40    1.10
  -6   0   7   -0.40    0.40
  -6  -1   7   17.90    1.20
  -6  -2   7   80.99    3.30
   6  -2   7   85.89    2.90
  -6  -3   7   54.99    2.50
  -6  -3   7   61.79    2.60
   6  -3   7   57.69    2.20
  -6  -4   7   52.89    2.50
  -6  -4   7   53.39    2.30
   6  -4   7   54.79    2.10
   6  -4   7   51.69    2.00
   6  -4   7   53.39    2.20
  -6  -5   7    0.10    0.50
  -6  -5   7    0.70    0.60
   6  -5   7    0.50    0.40
   6  -5   7   -0.20    0.40
   6  -5   7   -0.30    0.40
  -6  -6   7   30.10    1.70
  -6  -6   7   32.20    1.60
   6  -6   7   34.60    1.40
   6  -6   7   29.20    1.50
  -6  -7   7   44.60    1.90
   6  -7   7   46.80    1.80
   6  -7   7   43.90    1.90
  -6  -8   7    5.40    0.60
   6  -8   7    7.00    0.60
   6  -8   7    6.60    0.60
   7  -7  -7    8.50    0.60
   7  -7  -7    8.90    0.70
   7  -7  -7    8.50    0.70
   7  -6  -7   17.30    1.00
   7  -6  -7   15.40    1.00
   7  -6  -7   16.20    0.90
   7  -5  -7    4.80    0.60
   7  -5  -7    5.50    0.50
  -7  -4  -7   74.79    3.10
   7  -4  -7   81.19    3.00
   7  -4  -7   83.89    3.30
  -7  -3  -7   26.50    1.40
   7  -3  -7   25.50    1.20
   7  -3  -7   25.00    1.50
  -7  -2  -7   24.70    1.30
  -7   2   7   21.20    1.40
   7  -2  -7   22.50    1.10
  -7   1   7   76.89    3.30
  -7   1   7   78.69    3.30
  -7  -1  -7   83.39    3.30
  -7  -1  -7   80.89    3.10
   7  -1  -7   80.39    2.80
  -7   0   7   -0.20    0.50
  -7   0   7   -0.30    0.60
  -7   0  -7   -0.10    0.50
  -7   0  -7    0.50    0.60
  -7   1  -7   82.49    3.10
  -7  -1   7   81.19    3.40
  -7   1  -7   79.89    3.30
  -7  -1   7   81.59    3.40
  -7  -2   7   25.70    1.60
  -7  -2   7   22.60    1.40
  -7  -2   7   20.80    1.50
  -7   2  -7   24.00    1.40
   7  -2   7   23.50    1.20
  -7   3  -7   28.00    1.50
  -7  -3   7   27.80    1.50
  -7  -3   7   26.50    1.70
  -7  -3   7   25.30    1.70
   7  -3   7   28.50    1.30
  -7  -4   7   85.49    3.20
  -7  -4   7   81.09    3.40
   7  -4   7   79.09    2.90
   7  -4   7   78.79    3.00
   7  -4   7   78.99    2.80
  -7  -5   7    6.90    0.90
  -7  -5   7    6.50    0.80
   7  -5   7    6.70    0.70
   7  -5   7    4.50    0.60
  -7  -6   7   16.20    1.10
  -7  -6   7   18.00    1.20
   7  -6   7   16.10    1.00
   7  -6   7   17.40    0.90
  -7  -7   7    9.10    0.80
   7  -7   7    9.10    0.70
   7  -7   7    8.70    0.60
   8  -7  -7    1.40    0.30
   8  -6  -7   11.80    0.70
   8  -6  -7   10.90    0.70
   8  -6  -7   10.00    0.60
  -8  -5  -7    9.00    0.80
   8  -5  -7    7.80    0.60
   8  -5  -7    7.50    0.70
   8  -5  -7    7.70    0.70
  -8  -4  -7    2.30    0.50
   8  -4  -7    1.80    0.40
   8  -4  -7    1.50    0.40
  -8  -3  -7    0.30    0.50
   8  -3  -7    0.10    0.30
  -8   2   7    5.00    0.90
  -8  -2  -7    5.60    0.70
   8  -2  -7    5.20    0.60
  -8   1   7    4.40    0.90
  -8   1   7    3.20    0.70
  -8  -1  -7    4.10    0.70
  -8  -1  -7    2.40    0.60
   8  -1  -7    4.10    0.50
  -8   0  -7   -1.10    0.50
  -8   0   7    0.70    0.60
  -8   0  -7    0.30    0.60
  -8   0   7   -0.50    0.60
  -8  -1   7    3.40    0.80
  -8   1  -7    3.70    0.70
  -8  -1   7    2.00    0.70
  -8   1  -7    2.80    0.60
   8  -1   7    3.80    0.50
  -8  -2   7    5.80    0.70
  -8  -2   7    5.70    0.90
  -8   2  -7    5.30    0.70
  -8  -2   7    7.00    0.90
   8  -2   7    5.50    0.60
  -8  -3   7   -0.30    0.60
  -8  -3   7    0.50    0.60
   8  -3   7    0.00    0.30
   8  -3   7   -0.40    0.30
  -8  -4   7    2.90    0.60
  -8  -4   7    1.70    0.70
   8  -4   7    2.20    0.40
   8  -4   7    1.30    0.40
  -8  -5   7    7.90    0.80
  -8  -5   7    9.00    0.90
   8  -5   7    9.00    0.70
   8  -5   7    7.70    0.70
  -8  -6   7   12.60    0.90
   8  -6   7   10.70    0.70
   8  -6   7   10.40    0.70
  -9  -5  -7    1.50    0.40
   9  -5  -7    0.30    0.30
   9  -5  -7    1.30    0.30
   9  -5  -7    1.20    0.30
  -9  -4  -7    0.10    0.40
   9  -4  -7    0.60    0.30
   9  -4  -7    0.30    0.30
  -9  -3  -7   -0.20    0.40
   9  -3  -7   -0.20    0.20
   9  -3  -7    0.00    0.30
  -9  -2  -7    1.60    0.50
   9  -2  -7    1.60    0.30
  -9  -1  -7   85.99    3.40
  -9   1   7   83.99    3.40
  -9  -1  -7   80.79    3.20
  -9   0   7    0.40    0.60
  -9   0  -7    0.00    0.50
  -9   0  -7    0.10    0.50
  -9  -1   7   84.29    3.40
  -9   1  -7   81.99    3.10
   9  -1   7   81.69    2.90
  -9   2  -7    2.10    0.50
  -9  -2   7    1.80    0.70
  -9  -2   7    2.00    0.50
   9  -2   7    1.60    0.40
  -9  -3   7    0.60    0.50
  -9  -3   7    0.20    0.50
   9  -3   7   -0.10    0.30
  -9  -4   7    0.10    0.40
  -9  -4   7    0.30    0.50
   9  -4   7    0.20    0.30
   9  -4   7    0.00    0.30
  -9  -5   7    1.70    0.40
  -9  -5   7    1.20    0.50
   9  -5   7    0.90    0.30
 -10  -3  -7    0.50    0.30
  10  -3  -7    1.30    0.20
 -10  -2  -7    1.50    0.40
  10  -2  -7    2.10    0.40
 -10   1   7   25.00    1.30
 -10  -1  -7   25.00    1.30
  10   1   7   26.30    1.10
 -10   0   7   -0.10    0.40
 -10   0  -7    0.30    0.40
  10   0   7    0.10    0.30
 -10   1  -7   24.40    1.20
 -10  -1   7   23.70    1.30
  10  -1   7   25.90    1.10
 -10  -2   7    1.40    0.50
  10  -2   7    1.80    0.30
 -10  -3   7    1.20    0.50
 -10  -3   7    1.10    0.40
   0 -10  -8    4.80    0.50
   0 -10  -8    5.50    0.50
   0 -10  -8    5.20    0.50
   0  -9  -8    0.00    0.30
   0  -9  -8   -0.30    0.40
   0  -9  -8   -0.20    0.40
   0  -9  -8   -0.10    0.40
   0  -8  -8  261.47    8.90
   0  -8  -8  272.27    9.10
   0  -8  -8  266.47    8.90
   0  -8  -8  268.37    9.10
   0  -7  -8    0.00    0.40
   0  -7  -8    0.20    0.40
   0  -7  -8    0.50    0.40
   0  -7  -8    0.50    0.60
   0  -7  -8   -0.10    0.40
   0  -7  -8    0.30    0.50
   0  -7  -8    0.20    0.40
   0  -6  -8   25.90    1.50
   0  -6  -8   24.80    1.40
   0  -5  -8    0.20    0.40
   0  -5  -8   -0.10    0.30
   0   4   8  191.48    7.50
   0  -4  -8  207.78    7.30
   0  -4  -8  196.88    6.90
   0  -3  -8   -0.50    0.30
   0   3   8   -0.50    0.20
   0  -3  -8   -0.50    0.30
   0   2   8   36.30    1.60
   0   2   8   35.10    2.10
   0  -2  -8   37.50    1.80
   0  -1  -8   -0.30    0.20
   0  -1  -8   -0.30    0.30
   0   1   8    0.00    0.30
   0   1   8    0.00    0.20
   0  -1  -8    0.10    0.30
   0   0  -8  156.18    6.20
   0   0  -8  163.28    7.10
   0   0  -8  151.18    6.20
   0   0   8  158.78    6.10
   0   1  -8    0.40    0.40
   0  -1   8   -0.40    0.30
   0  -2   8   38.10    2.20
   0  -2   8   34.70    1.70
   0  -2   8   40.70    1.90
   0   2  -8   35.90    2.10
   0  -3   8   -0.50    0.50
   0  -3   8   -0.20    0.40
   0  -3   8    3.00    0.90
   0  -3   8   -0.50    0.50
   0   3  -8    0.30    0.60
   0  -4   8  210.18    8.10
   0  -4   8  189.98    8.90
   0  -4   8  190.08    7.40
   0  -4   8  174.88    8.50
   0  -5   8    0.30    0.50
   0  -5   8    0.60    0.50
   0  -6   8   26.80    2.10
   0  -6   8   24.90    1.20
   0  -6   8   24.10    1.70
   0  -7   8    0.50    0.40
   0  -7   8    0.30    0.40
   0  -7   8    0.70    0.40
   0  -7   8    0.00    0.30
   0  -7   8   -0.40    0.70
   0  -8   8  235.38    8.40
   0  -8   8  250.97    8.00
   0  -8   8  258.97    8.30
   0  -9   8   -0.20    0.30
   0  -9   8    0.30    0.40
   0 -10   8    7.20    0.60
  -1 -10  -8    4.40    0.50
   1 -10  -8    4.30    0.40
   1 -10  -8    4.60    0.50
  -1  -9  -8  124.79    4.50
  -1  -9  -8  123.79    4.50
  -1  -9  -8  132.69    4.40
  -1  -9  -8  126.79    4.40
   1  -9  -8  127.79    4.40
   1  -9  -8  126.99    4.50
   1  -9  -8  126.79    4.40
  -1  -8  -8   14.90    1.00
  -1  -8  -8   14.10    0.90
  -1  -8  -8   12.30    1.00
  -1  -8  -8   14.30    1.00
  -1  -8  -8   12.80    1.00
  -1  -8  -8   14.50    1.00
   1  -8  -8   12.90    0.90
   1  -8  -8   14.80    1.00
   1  -8  -8   14.80    1.00
  -1  -7  -8    0.00    0.40
  -1  -7  -8    0.50    0.40
  -1  -7  -8    0.20    0.40
  -1  -7  -8   -0.90    0.40
  -1  -7  -8   -0.10    0.50
  -1  -7  -8   -0.60    0.40
  -1  -7  -8    0.60    0.50
   1  -7  -8    0.60    0.60
   1  -7  -8    0.30    0.40
   1  -7  -8    0.30    0.40
   1  -7  -8    1.20    0.60
   1  -7  -8    0.30    0.40
   1  -7  -8   -0.10    0.40
  -1  -6  -8   23.40    1.40
  -1  -6  -8   27.50    1.40
  -1  -6  -8   24.40    1.30
   1  -6  -8   22.30    1.40
   1  -6  -8   23.10    1.40
  -1  -5  -8    9.00    0.80
  -1  -5  -8    8.70    0.80
  -1   5   8    9.20    0.70
   1  -5  -8    7.80    0.70
   1  -5  -8    8.80    0.80
  -1  -4  -8  176.38    6.40
  -1   4   8  171.08    6.70
  -1  -4  -8  177.88    7.50
  -1  -4  -8  173.88    6.00
   1  -4  -8  166.08    6.00
   1  -4  -8  174.58    6.40
  -1   3   8  161.78    6.40
  -1  -3  -8  162.28    6.00
  -1  -3  -8  168.58    6.90
  -1  -3  -8  161.28    5.60
   1  -3  -8  174.58    6.00
   1  -3  -8  162.58    5.70
   1   3   8  159.38    6.20
  -1   2   8  963.60   36.50
  -1  -2  -8  928.81   37.50
  -1   2   8  963.20   42.90
  -1  -2  -8 1065.29   43.20
  -1   1   8  442.76   16.70
  -1  -1  -8  434.36   16.60
  -1   1   8  459.25   14.50
  -1   1   8  441.76   16.80
  -1  -1  -8  396.36   17.20
  -1   1   8  474.35   17.20
  -1  -1  -8  430.46   19.70
  -1   1   8  449.66   19.50
   1  -1  -8  460.45   16.70
   1   1   8  456.95   14.40
  -1   0   8  549.54   21.70
  -1   0  -8  620.14   25.60
  -1   0  -8  613.94   22.30
  -1   0   8  545.35   22.20
   1   0  -8  553.54   18.70
   1   0  -8  591.24   21.80
  -1  -1   8  451.15   17.00
  -1  -1   8  425.16   18.20
  -1  -1   8  448.66   17.40
  -1   1  -8  425.36   17.00
  -1  -1   8  466.55   19.00
   1   1  -8  472.45   14.80
   1   1  -8  467.05   19.70
   1   1  -8  456.85   17.20
  -1   2  -8 1028.90   38.40
  -1  -2   8 1072.69   39.10
  -1  -2   8 1068.99   42.60
  -1  -2   8 1041.00   41.20
   1   2  -8  997.00   38.60
   1  -2   8  965.90   41.20
  -1  -3   8  169.98    7.10
  -1   3  -8  163.58    6.70
  -1  -3   8  173.98    7.60
  -1  -3   8  174.98    7.90
  -1  -3   8  174.88    6.80
   1  -3   8  176.18    7.10
   1  -3   8  173.08    7.70
   1   3  -8  160.48    7.10
   1  -3   8  150.58    7.40
  -1  -4   8  161.28    8.30
  -1   4  -8  184.18    7.20
  -1  -4   8  172.98    8.00
  -1  -4   8  184.18    7.50
   1  -4   8  182.48    7.90
   1  -4   8  167.48    7.10
   1  -4   8  177.18    7.50
  -1  -5   8    7.10    0.90
  -1  -5   8    8.70    1.20
  -1   5  -8   10.10    1.10
   1  -5   8    9.20    1.20
   1  -5   8    7.80    1.00
  -1  -6   8   23.60    1.70
  -1  -6   8   24.10    1.10
  -1  -6   8   23.00    2.00
   1  -6   8   23.00    1.10
   1  -6   8   20.50    1.80
  -1  -7   8    0.70    0.50
  -1  -7   8    0.30    0.40
  -1  -7   8    0.80    0.80
  -1  -7   8    0.20    0.40
  -1  -7   8    0.80    0.40
  -1  -7   8    0.30    0.40
   1  -7   8    0.40    0.40
   1  -7   8   -0.50    0.40
   1  -7   8    0.00    0.40
  -1  -8   8   16.30    1.00
  -1  -8   8   13.70    1.00
  -1  -8   8   14.30    0.90
  -1  -8   8   13.00    1.00
   1  -8   8   15.10    1.00
   1  -8   8   16.10    1.00
   1  -8   8   13.40    0.90
  -1  -9   8  123.39    4.30
  -1  -9   8  131.49    4.20
   1  -9   8  119.49    4.30
   1  -9   8  127.69    4.20
   2 -10  -8   12.20    0.70
  -2  -9  -8    4.70    0.50
  -2  -9  -8    4.40    0.60
   2  -9  -8    4.90    0.50
   2  -9  -8    5.60    0.60
   2  -9  -8    4.70    0.60
  -2  -8  -8   35.80    1.70
  -2  -8  -8   37.60    1.60
  -2  -8  -8   35.60    1.60
  -2  -8  -8   37.70    1.70
   2  -8  -8   38.10    1.70
   2  -8  -8   37.90    1.60
   2  -8  -8   36.40    1.70
  -2  -7  -8   43.60    1.90
  -2  -7  -8   47.30    2.00
  -2  -7  -8   46.90    2.20
  -2  -7  -8   49.10    2.30
  -2  -7  -8   45.00    1.90
  -2  -7  -8   45.50    2.10
  -2  -7  -8   48.30    2.00
   2  -7  -8   47.40    2.20
   2  -7  -8   47.50    2.00
   2  -7  -8   46.00    1.90
   2  -7  -8   50.19    2.30
   2  -7  -8   46.00    2.00
  -2  -6  -8   26.40    1.50
  -2  -6  -8   25.70    1.30
  -2  -6  -8   24.00    1.20
  -2  -6  -8   27.00    1.50
  -2  -6  -8   27.30    1.30
   2  -6  -8   26.00    1.30
   2  -6  -8   31.10    1.50
   2  -6  -8   24.70    1.50
  -2  -5  -8   26.60    1.40
  -2   5   8   28.50    1.60
  -2  -5  -8   31.70    1.50
   2  -5  -8   28.10    1.40
   2  -5  -8   26.80    1.50
  -2  -4  -8    6.20    0.60
  -2   4   8    5.90    0.70
  -2  -4  -8    5.40    0.60
  -2  -4  -8    7.90    1.20
   2  -4  -8    6.10    0.60
   2  -4  -8    5.00    0.60
  -2  -3  -8  167.78    6.20
  -2  -3  -8  175.48    5.90
  -2  -3  -8  178.98    7.30
  -2   3   8  168.88    6.70
   2  -3  -8  167.38    5.90
   2  -3  -8  168.98    6.30
  -2   2   8   93.89    4.00
  -2  -2  -8  100.89    4.40
   2  -2  -8   96.29    3.40
  -2  -1  -8   10.10    1.20
  -2   1   8    8.60    0.80
  -2   1   8    9.40    1.00
  -2  -1  -8    9.80    1.00
   2  -1  -8   10.20    0.90
  -2   0  -8   68.19    3.60
  -2   0   8   67.39    2.90
  -2   0  -8   68.59    3.20
  -2   0   8   65.69    3.10
  -2   0   8   67.59    3.40
   2   0  -8   71.29    3.10
  -2  -1   8   11.10    0.80
  -2  -1   8    9.30    0.80
  -2   1  -8   10.30    0.80
  -2  -1   8   11.50    1.30
  -2  -1   8   12.40    1.00
   2   1  -8   10.30    1.10
   2   1  -8   10.40    0.70
  -2  -2   8  106.09    4.40
  -2   2  -8   98.39    4.20
  -2  -2   8  101.69    5.00
  -2  -2   8  102.49    4.40
   2  -2   8  105.59    4.30
   2   2  -8  106.99    4.60
   2   2  -8   93.69    3.60
   2  -2   8   88.69    4.50
  -2   3  -8  174.48    7.10
  -2  -3   8  179.48    8.40
  -2  -3   8  182.58    7.50
  -2  -3   8  169.38    7.00
  -2  -3   8  168.58    7.90
   2  -3   8  182.08    7.40
  -2  -4   8    6.30    0.80
  -2   4  -8    6.60    0.90
  -2  -4   8    3.80    0.80
   2  -4   8    5.40    0.70
  -2  -5   8   29.00    2.10
  -2  -5   8   27.30    1.70
  -2   5  -8   27.60    1.80
   2  -5   8   28.00    1.70
  -2  -6   8   24.80    2.10
  -2  -6   8   27.80    1.30
  -2  -6   8   22.00    1.70
  -2  -6   8   25.00    1.20
   2  -6   8   27.70    1.20
  -2  -7   8   45.90    2.00
  -2  -7   8   45.20    1.90
  -2  -7   8   43.70    1.80
  -2  -7   8   46.00    3.50
  -2  -7   8   43.20    2.00
  -2  -7   8   48.60    2.00
   2  -7   8   48.80    2.00
   2  -7   8   48.10    1.80
  -2  -8   8   38.90    1.70
  -2  -8   8   38.70    1.60
  -2  -8   8   36.40    1.70
   2  -8   8   39.90    1.60
   2  -8   8   41.20    1.70
   2  -8   8   38.40    1.70
  -2  -9   8    3.90    0.50
  -2  -9   8    4.20    0.60
   2  -9   8    4.50    0.50
   2  -9   8    4.60    0.50
   2  -9   8    5.30    0.50
   3  -9  -8    0.30    0.30
   3  -9  -8    0.30    0.30
   3  -9  -8    0.80    0.40
  -3  -8  -8    9.30    0.80
  -3  -8  -8    9.40    0.80
  -3  -8  -8    9.90    0.80
  -3  -8  -8   11.10    0.90
   3  -8  -8    8.90    0.80
   3  -8  -8    8.90    0.80
   3  -8  -8    9.00    0.80
  -3  -7  -8   49.99    2.40
  -3  -7  -8   47.50    2.00
  -3  -7  -8   55.29    2.10
  -3  -7  -8   51.59    2.40
  -3  -7  -8   50.79    2.10
  -3  -7  -8   50.29    2.20
   3  -7  -8   48.80    2.10
   3  -7  -8   48.90    2.10
   3  -7  -8   52.39    2.40
   3  -7  -8   47.90    2.00
  -3  -6  -8   86.09    3.30
  -3  -6  -8   85.69    3.30
  -3  -6  -8   88.69    3.50
  -3  -6  -8   87.79    3.60
  -3  -6  -8   89.09    3.20
   3  -6  -8   86.49    3.50
   3  -6  -8   89.29    3.20
   3  -6  -8   82.79    3.60
  -3  -5  -8  251.17    9.20
  -3  -5  -8  253.37    8.80
   3  -5  -8  242.88    8.80
   3  -5  -8  259.67    9.30
  -3  -4  -8   12.10    0.80
  -3  -4  -8   10.10    0.80
  -3   4   8    9.60    1.00
   3  -4  -8   12.40    0.80
   3  -4  -8   11.50    0.90
  -3  -3  -8    2.70    0.50
  -3   3   8    3.60    0.60
  -3  -3  -8    3.50    1.00
   3  -3  -8    3.40    0.50
   3  -3  -8    3.30    0.50
  -3  -2  -8   37.10    2.30
  -3  -2  -8   37.10    1.50
  -3   2   8   36.30    1.90
  -3   1   8  104.39    4.40
  -3  -1  -8  112.99    4.90
   3  -1  -8  104.79    4.60
  -3   0   8  133.09    6.30
  -3   0   8  133.09    5.90
  -3   0  -8  144.79    6.10
  -3   0   8  135.49    5.60
   3   0  -8  141.29    5.80
  -3  -1   8  112.69    4.70
  -3  -1   8  109.69    4.80
  -3  -1   8  111.79    5.30
   3   1  -8   98.09    3.90
   3   1  -8  105.09    4.80
  -3   2  -8   38.40    2.00
  -3  -2   8   37.80    2.10
  -3  -2   8   37.90    2.60
  -3  -2   8   35.90    2.00
  -3  -2   8   37.70    1.90
  -3   3  -8    3.70    0.70
  -3  -3   8    3.60    0.50
  -3  -3   8    4.00    0.80
  -3  -3   8    4.30    0.70
  -3  -4   8    9.80    1.20
  -3   4  -8    9.60    1.10
  -3  -4   8   11.90    1.00
  -3  -5   8  296.37   12.20
  -3  -5   8  238.18   11.20
   3  -5   8  271.07    8.50
  -3  -6   8   86.79    3.10
  -3  -6   8   97.89    5.00
   3  -6   8   87.39    3.30
   3  -6   8   90.99    3.10
  -3  -7   8   52.49    2.00
  -3  -7   8   51.29    2.20
  -3  -7   8   50.99    2.20
  -3  -7   8   49.30    2.10
   3  -7   8   50.19    2.00
   3  -7   8   50.79    2.10
  -3  -8   8    9.90    0.80
  -3  -8   8    8.40    0.80
   3  -8   8    8.30    0.70
   3  -8   8    8.60    0.80
  -3  -9   8    0.50    0.40
   3  -9   8    0.40    0.30
   3  -9   8    0.70    0.30
   4  -9  -8    1.20    0.30
   4  -9  -8    1.70    0.40
   4  -8  -8   74.99    2.70
   4  -8  -8   72.19    2.70
   4  -8  -8   70.79    2.70
  -4  -7  -8    0.80    0.40
  -4  -7  -8    0.60    0.40
   4  -7  -8    0.90    0.40
   4  -7  -8    0.80    0.40
  -4  -6  -8    5.50    0.60
  -4  -6  -8    4.60    0.70
  -4  -6  -8    6.20    0.60
  -4  -6  -8    5.70    0.80
   4  -6  -8    5.90    0.70
   4  -6  -8    7.00    0.70
   4  -6  -8    6.00    0.80
  -4  -5  -8    2.50    0.50
  -4  -5  -8    2.00    0.60
   4  -5  -8    3.40    0.50
   4  -5  -8    2.30    0.60
  -4  -4  -8   46.40    2.00
  -4   4   8   43.00    2.50
   4  -4  -8   48.00    2.10
  -4   3   8   25.10    1.60
  -4  -3  -8   26.10    2.40
   4  -3  -8   24.80    1.30
  -4  -2  -8    2.40    0.80
  -4   2   8    4.40    0.60
  -4   2   8    1.30    0.50
  -4   1   8  197.28    7.00
  -4  -1  -8  216.98    8.90
  -4   1   8  207.58    8.30
  -4   0  -8    0.50    0.70
  -4   0   8    1.00    0.40
  -4   0   8   -0.50    0.50
  -4   1  -8  205.78    8.80
  -4  -1   8  198.78    6.90
  -4  -1   8  194.28    8.50
  -4  -1   8  212.98    9.40
  -4  -2   8    3.30    0.50
  -4  -2   8    2.40    0.70
  -4  -2   8    5.10    1.30
  -4  -3   8   25.10    1.30
  -4  -3   8   26.70    1.80
  -4   4  -8   46.80    2.70
  -4  -4   8   48.50    2.90
  -4  -5   8    3.90    1.00
   4  -5   8    3.10    0.50
  -4  -6   8    7.60    0.80
  -4  -6   8    9.00    1.50
  -4  -6   8    7.70    0.80
   4  -6   8    7.60    0.70
   4  -6   8    5.20    0.60
  -4  -7   8    1.80    0.60
  -4  -7   8    0.60    0.50
   4  -7   8    0.40    0.40
   4  -7   8    0.90    0.40
  -4  -8   8   73.69    2.80
   4  -8   8   73.99    2.80
   4  -8   8   74.09    2.60
  -4  -9   8    1.10    0.40
   4  -9   8    1.70    0.40
   5  -9  -8   15.80    0.80
   5  -8  -8    7.40    0.60
   5  -8  -8    8.80    0.70
  -5  -7  -8    0.60    0.40
   5  -7  -8    0.60    0.40
   5  -7  -8    1.00    0.40
   5  -7  -8    1.10    0.40
  -5  -6  -8   53.09    2.10
   5  -6  -8   50.69    2.10
   5  -6  -8   52.49    2.40
   5  -6  -8   54.29    2.10
   5  -6  -8   51.69    2.00
  -5  -5  -8   15.10    1.00
  -5  -5  -8   14.70    1.00
   5  -5  -8   15.10    0.90
   5  -5  -8   17.60    1.00
   5  -5  -8   18.50    1.30
   5  -4  -8    5.60    0.60
   5  -4  -8    6.90    0.80
  -5   3   8   97.89    4.50
   5  -3  -8   95.59    3.70
  -5   2   8   50.19    2.80
  -5   2   8   55.29    2.20
  -5   1   8   11.10    0.90
  -5   0   8    0.60    0.40
  -5   0  -8    0.50    0.70
  -5  -1   8   10.90    0.90
  -5  -2   8   53.29    2.20
  -5  -3   8  106.29    4.00
   5  -4   8    5.40    0.60
  -5  -5   8   17.90    1.20
   5  -5   8   15.10    1.00
   5  -5   8   18.30    1.00
  -5  -6   8   54.69    2.30
  -5  -6   8   55.09    2.30
   5  -6   8   57.99    2.30
   5  -6   8   55.29    2.10
  -5  -7   8    1.50    0.50
   5  -7   8    1.50    0.40
   5  -7   8    0.60    0.40
  -5  -8   8    6.40    0.70
   5  -8   8    7.80    0.70
   5  -8   8    8.60    0.70
   5  -9   8   18.40    0.80
   6  -8  -8   19.40    0.90
   6  -8  -8   18.70    0.90
   6  -7  -8    0.70    0.40
   6  -7  -8   -0.20    0.40
   6  -7  -8    0.40    0.30
   6  -6  -8   -0.20    0.30
   6  -6  -8   -0.10    0.40
   6  -6  -8    0.00    0.40
   6  -5  -8    0.10    0.40
   6  -5  -8    0.30    0.60
   6  -5  -8    0.20    0.30
   6  -4  -8  102.69    4.00
   6  -4  -8  101.29    3.70
   6  -4  -8  103.59    3.50
   6  -3  -8   11.40    1.00
  -6   2   8  185.08    6.60
  -6   1   8   27.60    1.50
  -6   0   8   90.09    3.50
  -6  -1   8   26.70    1.50
  -6  -2   8  182.48    6.80
  -6  -2   8  199.68    7.10
   6  -2   8  189.48    6.20
  -6  -3   8   13.30    1.10
  -6  -3   8   12.30    1.10
   6  -3   8   13.00    0.80
  -6  -4   8  100.79    3.80
   6  -4   8  101.29    3.50
   6  -4   8  102.59    3.80
   6  -4   8  106.09    3.60
  -6  -5   8    0.40    0.60
  -6  -5   8    0.10    0.50
   6  -5   8    0.20    0.40
   6  -5   8    0.10    0.40
  -6  -6   8    0.70    0.50
  -6  -6   8   -0.70    0.50
   6  -6   8    0.40    0.40
   6  -6   8    0.60    0.40
  -6  -7   8    0.50    0.50
   6  -7   8    0.50    0.40
   6  -7   8    0.40    0.40
  -6  -8   8   18.00    1.00
   6  -8   8   17.50    0.90
   7  -7  -8   30.00    1.30
   7  -7  -8   30.30    1.20
   7  -7  -8   29.20    1.30
   7  -6  -8   24.20    1.20
   7  -6  -8   24.60    1.10
   7  -6  -8   22.90    1.20
   7  -5  -8   33.40    1.50
   7  -5  -8   31.80    1.30
  -7  -4  -8   10.80    1.00
   7  -4  -8   10.30    0.70
   7  -4  -8   11.40    0.90
  -7  -3  -8   96.29    3.60
   7  -3  -8   97.99    3.30
   7  -3  -8   96.89    3.80
  -7   2   8   35.30    1.90
  -7  -2  -8   38.20    1.80
   7  -2  -8   40.70    1.60
  -7   1   8  125.19    4.90
  -7  -1  -8  127.59    4.90
  -7  -1  -8  126.99    4.60
  -7   1   8  127.49    4.80
   7  -1  -8  130.89    4.30
  -7   0   8  128.09    5.00
  -7   0  -8  128.69    4.60
  -7   0   8  127.39    4.90
  -7   0  -8  131.09    4.90
   7   0  -8  126.59    4.30
  -7   1  -8  133.79    4.80
  -7  -1   8  130.69    5.10
  -7  -1   8  130.29    5.00
  -7   1  -8  130.29    5.00
  -7  -2   8   42.70    2.10
  -7   2  -8   41.20    1.90
  -7  -2   8   39.90    1.90
  -7  -2   8   42.00    2.10
   7  -2   8   41.90    1.70
  -7  -3   8  102.19    4.00
  -7  -3   8   96.99    3.80
  -7  -3   8  101.49    4.10
   7  -3   8  105.99    3.50
  -7  -4   8   10.60    1.00
[truncated: 8,527,530 more chars]
